# Supplementary material for: Government policy attention to aging and mental health among middle aged and older adults: A text-based analysis of chinese municipal reports
Source: PLoS One. 2025 Dec 3;20(12):e0337347. doi: 10.1371/journal.pone.0337347 (PMC12674581; doi:10.1371/journal.pone.0337347)
Supplement: S1 File — (XLSX) [file pone.0337347.s001.xlsx]

## Sheet: Sheet1
Depression	support	welfare	Child_visit_frequency	SO₂	Wastewater	Soot_dust	Government_attention	debt	hospital	finance	doctors	lngdp	bed	Healthcare	education_expenditure	Sleep	Recreational	Social
15	0	0		28.5163	2.56326	14.9409	10.57	1	5.21494	12.3913	8.23377	6.14426	9.32875	0	12.9182	9	0	0
7	300	0	2	24.8052	1.45156	23.4018	4.25	0.9996	5.57215	14.9378	9.81624	8.39101	10.3592	3.93183	13.3892	9	0	0
9	2000	0	5.5	48.1945	6.26818	23.5441	3.37	0.9999	5.98141	14.4954	9.99707	8.31475	10.5395	0	13.6822	4	0	0
13	0	0		7.42001	3.1188	12.5448	4.18	0.998502	5.0814	13.0687	8.85538	6.92848	9.60663	6.21661	12.8997	6	0	0
11	0	156		48.1945	6.26818	23.5441	3.37	0.997974	5.98141	14.4954	9.99707	8.31475	10.5395	0	13.6822	6	0	0
4	0	0		48.1945	6.26818	23.5441	3.37	0.734214	5.98141	14.4954	9.99707	8.31475	10.5395	0	13.6822	6	1	1
6	0	0	7	197.178	9.00114	36.7504	0	1	4.93447	11.9476	8.02191	5.62469	8.96878	0	12.2385	8	0	1
3	0	0	2	24.8052	1.45156	23.4018	4.25	0.907441	5.57215	14.9378	9.81624	8.39101	10.3592	4.61512	13.3892	8	0	1
9	0	180	9	137.834	4.40541	188.693	0	0.9996	6.65028	11.7448	8.73182	6.31995	9.34207	0	12.7019	3	0	0
2	1000	0	8	119.674	4.85237	51.3069	2.56	0.99994	6.05678	12.1273	9.93008	6.92542	10.1562	0	12.846	8	0	1
12	0	12		53.0737	3.39154	17.1029	3.03	0.999001	7.24993	16.1487	10.8115	9.21158	11.5819	0	14.9746	6	0	1
18	6000	0	5	33.2302	2.30821	10.0033	7.36	0.997009	5.59099	13.4619	8.8355	7.13782	9.61527	0	13.2758	6	1	0
3	0	312	7	49.2301	1.13721	11.6334	2.6	0.998801	4.96284	13.4263	8.80087	7.68628	9.35945	0	12.6665	7	0	0
8	1000	0	3	22.8776	3.90673	7.34915	6.67	0.9994	5.26269	13.9532	9.17502	7.66539	9.82898	0	12.9119	8	1	0
6	1500	0	1	25.1848	3.26724	5.25082	3.64	0.980392	5.22575	15.4309	9.81749	8.70951	10.1055	8.0067	13.9782	5	0	1
14	3000	360	6.66667	48.1945	6.26818	23.5441	3.37	0.998004	5.98141	14.4954	9.99707	8.31475	10.5395	0	13.6822	7	0	0
1	0	0		53.0737	3.39154	17.1029	3.03	0.998004	7.24993	16.1487	10.8115	9.21158	11.5819	0	14.9746	7	1	0
10	0	123.6		37.1771	4.22283	12.7068	10.96	0.998004	5.52943	13.6866	8.79951	7.07051	9.6112	6.68586	12.8354	5	1	0
5	0	240	1.33333	48.1945	6.26818	23.5441	3.37	0.994036	5.98141	14.4954	9.99707	8.31475	10.5395	0	13.6822	6	0	0
0	300	0	6	32.4887	8.52654	6.55345	2.49	0.998004	4.76217	13.6589	8.87305	7.51297	9.54194	0	12.7787	6	1	0
7	8000	0	8	48.1945	6.26818	23.5441	3.37	1	5.98141	14.4954	9.99707	8.31475	10.5395	0	13.6822	6	0	0
1	0	0		48.1945	6.26818	23.5441	3.37	0.833056	5.98141	14.4954	9.99707	8.31475	10.5395	4.61512	13.6822	7	0	1
18	0	0		48.1945	6.26818	23.5441	3.37	0.9994	5.98141	14.4954	9.99707	8.31475	10.5395	4.61512	13.6822	7	0	0
0	0	0		48.1945	6.26818	23.5441	3.37	1	5.98141	14.4954	9.99707	8.31475	10.5395	0	13.6822	8	0	0
5	0	0	10	31.196	6.69211	15.3912	2.95	1	6.10032	13.7884	9.71178	7.80421	10.3635	7.6014	13.3978	5	0	1
12	500	0	1	31.196	6.69211	15.3912	2.95	0.998004	6.10032	13.7884	9.71178	7.80421	10.3635	5.70711	13.3978	6	0	0
13	4500	0	7.5	7.67035	1.88254	3.24265	5.77	0.998402	6.49224	15.6155	10.5938	8.83282	11.2034	0	13.9796	4	0	1
4	0	0		21.7691	5.18367	10.4627	5.03	0.998004	5.09987	13.8027	9.06196	7.79301	9.59832	0	12.9706	8	0	1
8	0	0	1	19.6243	1.75064	5.77796	0.91	0.996016	6.13556	16.6526	10.3034	9.33329	10.7069	4.61512	14.9218	5	1	1
17	0	0	2	28.5163	2.56326	14.9409	10.57	0.9994	5.21494	12.3913	8.23377	6.14426	9.32875	0	12.9182	9	0	0
1	0	0	8	25.6036	5.50191	11.7315	4.29	0.997009	5.66296	13.8335	9.68633	7.50229	9.82461	6.21661	12.7648	9	1	1
3	0	0	8	24.8052	1.45156	23.4018	4.25	0.998004	5.57215	14.9378	9.81624	8.39101	10.3592	0	13.3892	6	0	0
13	0	0		28.5163	2.56326	14.9409	10.57	0.99996	5.21494	12.3913	8.23377	6.14426	9.32875	2.3979	12.9182	9	0	0
4	300	147.6	4	21.7691	5.18367	10.4627	5.03	0.996016	5.09987	13.8027	9.06196	7.79301	9.59832	0	12.9706	8	0	0
13	0	0		72.7313	4.49275	50.5882	1.94	0.9998	5.33754	13.5026	9.1526	7.30358	9.97315	0	12.7357	4	0	1
15	120	7.2	6.5	25.8612	5.23735	11.6907	2.8	0.9998	4.85981	13.0351	8.1898	6.44199	9.22955	0	12.5985	8	0	0
4	0	6.6	8	38.5607	8.22082	57.191	1.45	1	5.93754	12.54	9.09009	7.19818	10.0378	0	13.3323	7	0	0
9	0	0	1	103.108	18.0778	14.6311	3.29	0.9998	4.70953	11.9468	7.71423	5.61106	8.67642	0	12.3618	7	0	0
3	0	100	5	38.0123	5.11357	54.7751	2.21	0.999001	5.43372	14.1544	9.22965	7.70032	9.86199	5.99396	12.9143	7	0	0
1	0	0		17.7827	2.28905	6.03359	3.58	0.996016	5.05625	13.8261	9.44201	7.92132	9.68197	0	13.3425	7	0	0
2	400	0	1	21.7691	5.18367	10.4627	5.03	0.99977	5.09987	13.8027	9.06196	7.79301	9.59832	0	12.9706	7	0	0
5	0	0		48.1945	6.26818	23.5441	3.37	1	5.98141	14.4954	9.99707	8.31475	10.5395	0	13.6822	8	0	0
5	0	276	2.66667	31.196	6.69211	15.3912	2.95	0.961538	6.10032	13.7884	9.71178	7.80421	10.3635	0	13.3978	7	0	0
0	20000	0	7	16.5728	49.0917	6.86913	8.39	0.994036	5.14749	12.8702	8.57697	7.47828	9.32081	5.70711	12.7217	7	1	1
5	0	0	2.75	31.196	6.69211	15.3912	2.95	0.996016	6.10032	13.7884	9.71178	7.80421	10.3635	0	13.3978	7	0	1
2	0	0		48.1945	6.26818	23.5441	3.37	0.980392	5.98141	14.4954	9.99707	8.31475	10.5395	8.03948	13.6822	5	0	0
4	0	0		26.5023	7.88129	18.2428	7.18	1	4.74493	13.3863	8.69047	7.32716	9.24358	5.70711	12.6795	7	0	0
7	0	0	6	48.1945	6.26818	23.5441	3.37	0.9994	5.98141	14.4954	9.99707	8.31475	10.5395	0	13.6822	1	0	0
7	0	0	6	31.196	6.69211	15.3912	2.95	0.961538	6.10032	13.7884	9.71178	7.80421	10.3635	0	13.3978	8	0	1
2	0	0		31.196	6.69211	15.3912	2.95	1	6.10032	13.7884	9.71178	7.80421	10.3635	0	13.3978	8	0	1
10	0	0	1	31.196	6.69211	15.3912	2.95	0.999001	6.10032	13.7884	9.71178	7.80421	10.3635	0	13.3978	7	0	0
8	0	0	2	38.5157	9.00892	35.1073	4.92	0.994036	5.11799	12.7587	8.47804	6.68889	9.39599	0	12.9032	9	0	1
0	3700	0	5	7.42001	3.1188	12.5448	4.18	0.998004	5.0814	13.0687	8.85538	6.92848	9.60663	0	12.8997	5	0	0
20	0	24	3	46.5172	24.79	23.5073	4.75	0.9994	5.93224	12.4288	7.88796	5.77034	8.96354	0	12.1782	6	0	1
1	0	0		48.1945	6.26818	23.5441	3.37	1	5.98141	14.4954	9.99707	8.31475	10.5395	0	13.6822	8	0	0
10	0	0	6	31.196	6.69211	15.3912	2.95	1	6.10032	13.7884	9.71178	7.80421	10.3635	0	13.3978	6	0	0
1	0	0	7	70.8158	5.21256	18.6404	1.31	0.999001	5.43372	11.879	8.90191	7.0443	9.34923	0	12.8086	8	0	0
0	0	0		13.5739	3.15306	5.75735	1.7	0.9994	4.68213	15.1731	9.43684	8.79199	10.0928	6.90876	13.6348	7	0	0
4	300	0	1	24.8052	1.45156	23.4018	4.25	0.9994	5.57215	14.9378	9.81624	8.39101	10.3592	5.3033	13.3892	7	0	1
17	0	0		16.8714	4.39656	22.7495	3.88	0.998004	5.66988	13.6324	9.41451	7.85794	10.0711	4.61512	13.2063	5	0	1
9	0	0	6	31.196	6.69211	15.3912	2.95	0.999301	6.10032	13.7884	9.71178	7.80421	10.3635	0	13.3978	6	0	0
10	0	0		31.196	6.69211	15.3912	2.95	0.998004	6.10032	13.7884	9.71178	7.80421	10.3635	0	13.3978	8	0	1
2	0	0	3	16.8714	4.39656	22.7495	3.88	0.999001	5.66988	13.6324	9.41451	7.85794	10.0711	5.3033	13.2063	8	0	0
4	0	168		31.196	6.69211	15.3912	2.95	1	6.10032	13.7884	9.71178	7.80421	10.3635	0	13.3978	7	0	1
3	3200	6.6	8	22.9363	2.43419	22.7431	2.54	0.9996	5.32788	11.4771	9.085	6.95283	9.72143	0	12.9962	9	0	0
11	0	0	5	33.2302	2.30821	10.0033	7.36	0.9999	5.59099	13.4619	8.8355	7.13782	9.61527	0	13.2758	10	1	1
8	2200	0	8	20.8636	6.9729	12.7322	2.55	0.9996	6.58893	13.0504	9.68059	6.81149	9.89359	0	12.7135	4	0	0
9	0	0		28.5163	2.56326	14.9409	10.57	0.99994	5.21494	12.3913	8.23377	6.14426	9.32875	0	12.9182	8	0	0
5	0	0		16.8714	4.39656	22.7495	3.88	0.982319	5.66988	13.6324	9.41451	7.85794	10.0711	7.6014	13.2063	6	0	0
17	0	0		37.1771	4.22283	12.7068	10.96	0.9996	5.52943	13.6866	8.79951	7.07051	9.6112	0	12.8354	5	0	1
4	4000	0	1	24.8052	1.45156	23.4018	4.25	1	5.57215	14.9378	9.81624	8.39101	10.3592	4.61512	13.3892	8	0	0
16	0	0		33.2302	2.30821	10.0033	7.36	0.99108	5.59099	13.4619	8.8355	7.13782	9.61527	6.3986	13.2758	6	1	1
2	600	0	5.66667	13.0162	3.48362	7.08513	4.21	1	5.1985	14.4858	9.23523	7.89725	9.9464	5.3033	13.1447	8	1	0
0	0	0	1.66667	31.196	6.69211	15.3912	2.95	0.980392	6.10032	13.7884	9.71178	7.80421	10.3635	0	13.3978	6	0	1
3	0	180	3	31.196	6.69211	15.3912	2.95	0.970874	6.10032	13.7884	9.71178	7.80421	10.3635	0	13.3978	7	0	1
8	0	0		32.4887	8.52654	6.55345	2.49	0.9999	4.76217	13.6589	8.87305	7.51297	9.54194	0	12.7787	7	0	0
6	0	189.6	2	13.0162	3.48362	7.08513	4.21	0.994036	5.1985	14.4858	9.23523	7.89725	9.9464	0	13.1447	6	0	1
6	700	6.6	5.66667	73.7729	6.89655	33.5389	1.93	0.998004	4.89035	13.3129	8.77601	6.78517	9.39699	0	12.4026	8	1	1
14	0	0		79.116	1.55316	43.0166	2.34	1	5.51745	13.4439	8.84851	7.00778	9.50718	5.70711	12.8687	8	0	1
19	0	0	5	31.196	6.69211	15.3912	2.95	0.952381	6.10032	13.7884	9.71178	7.80421	10.3635	4.61512	13.3978	7	0	0
6	0	0	7.33333	112.847	6.97685	19.4917	2.68	0.9994	5.49306	13.4753	8.50228	6.99593	9.75237	0	12.7435	5	0	1
2	0	288	3	71.5174	4.88519	70.0469	1.4	0.999025	4.20469	13.8022	7.98854	6.95233	9.10565	0	12.0966	10	1	0
5	0	7.2	7	17.7827	2.28905	6.03359	3.58	0.9994	5.05625	13.8261	9.44201	7.92132	9.68197	0	13.3425	6	0	1
8	0	0	1	79.116	1.55316	43.0166	2.34	1	5.51745	13.4439	8.84851	7.00778	9.50718	0	12.8687	7	0	0
13	0	0	5.5	28.5163	2.56326	14.9409	10.57	0.998004	5.21494	12.3913	8.23377	6.14426	9.32875	0	12.9182	3	0	0
20	500	0	1.5	31.196	6.69211	15.3912	2.95	1	6.10032	13.7884	9.71178	7.80421	10.3635	0	13.3978	2	0	0
10	300	0	2.33333	79.116	1.55316	43.0166	2.34	0.998004	5.51745	13.4439	8.84851	7.00778	9.50718	8.0067	12.8687	4	0	1
10	600	0	4	79.116	1.55316	43.0166	2.34	0.9994	5.51745	13.4439	8.84851	7.00778	9.50718	5.99396	12.8687	6	1	1
11	0	0	5	31.3043	4.39949	26.2412	4.45	0.998602	5.84064	11.7409	9.06439	7.01354	9.75278	7.90138	13.1614	7	0	0
18	0	0	9	28.5163	2.56326	14.9409	10.57	0.998004	5.21494	12.3913	8.23377	6.14426	9.32875	0	12.9182	4	0	0
19	0	0	8	79.116	1.55316	43.0166	2.34	1	5.51745	13.4439	8.84851	7.00778	9.50718	0	12.8687	8	0	1
14	0	0		31.196	6.69211	15.3912	2.95	0.998004	6.10032	13.7884	9.71178	7.80421	10.3635	0	13.3978	7	0	0
3	900	0	4.14286	13.6108	1.64384	11.0163	5.2	0.99966	6.20254	14.9865	9.54838	8.19908	10.4016	0	13.4166	3	0	0
14	200	0	4	79.116	1.55316	43.0166	2.34	0.999001	5.51745	13.4439	8.84851	7.00778	9.50718	0	12.8687	5	1	0
19	800	0	7.75	79.116	1.55316	43.0166	2.34	0.9998	5.51745	13.4439	8.84851	7.00778	9.50718	6.3986	12.8687	8	1	0
6	0	0	5.66667	95.3384	2.17044	2417.82	3.12	0.996016	5.7301	13.1945	9.06901	7.20652	9.68788	0	13.2773	8	0	0
27	0	0		79.116	1.55316	43.0166	2.34	0.999001	5.51745	13.4439	8.84851	7.00778	9.50718	0	12.8687	3	0	0
14	1000	0	3.5	79.116	1.55316	43.0166	2.34	0.9998	5.51745	13.4439	8.84851	7.00778	9.50718	5.3033	12.8687	6	0	1
3	0	0	10	32.4887	8.52654	6.55345	2.49	0.998004	4.76217	13.6589	8.87305	7.51297	9.54194	0	12.7787	7	0	0
11	5000	0	6.6	28.5163	2.56326	14.9409	10.57	0.998801	5.21494	12.3913	8.23377	6.14426	9.32875	5.70711	12.9182	3	0	0
17	0	0		79.116	1.55316	43.0166	2.34	1	5.51745	13.4439	8.84851	7.00778	9.50718	0	12.8687	3	0	1
17	0	12		7.42001	3.1188	12.5448	4.18	0.9998	5.0814	13.0687	8.85538	6.92848	9.60663	0	12.8997	6	0	0
19	6500	0	6.33333	79.116	1.55316	43.0166	2.34	1	5.51745	13.4439	8.84851	7.00778	9.50718	0	12.8687	7	0	1
12	0	4.5	7.66667	10.3013	2.77713	11.7516	3.38	1	6.27476	13.6557	9.17689	6.93778	9.93198	0	13.0391	4	0	0
8	0	0		28.5163	2.56326	14.9409	10.57	0.997606	5.21494	12.3913	8.23377	6.14426	9.32875	0	12.9182	8	1	1
16	90	0	5.66667	29.8221	1.96318	50.4809	2.29	0.999001	5.0814	12.1313	8.29455	5.23613	9.063	7.6014	12.3253	7	0	0
7	0	0		25.1848	3.26724	5.25082	3.64	0.998004	5.22575	15.4309	9.81749	8.70951	10.1055	0	13.9782	7	0	0
9	0	168		37.1771	4.22283	12.7068	10.96	0.998004	5.52943	13.6866	8.79951	7.07051	9.6112	0	12.8354	6	1	1
21	0	0	8.5	79.116	1.55316	43.0166	2.34	1	5.51745	13.4439	8.84851	7.00778	9.50718	0	12.8687	5	0	0
12	0	300	7	38.0123	5.11357	54.7751	2.21	0.998004	5.43372	14.1544	9.22965	7.70032	9.86199	0	12.9143	3	0	0
4	0	252	1	46.5172	24.79	23.5073	4.75	0.998004	5.93224	12.4288	7.88796	5.77034	8.96354	0	12.1782	10	0	1
3	0	0		13.5739	3.15306	5.75735	1.7	1	4.68213	15.1731	9.43684	8.79199	10.0928	0	13.6348	6	1	0
7	0	0	7	46.5172	24.79	23.5073	4.75	0.99984	5.93224	12.4288	7.88796	5.77034	8.96354	0	12.1782	7	0	1
15	300	20	5.66667	31.196	6.69211	15.3912	2.95	1	6.10032	13.7884	9.71178	7.80421	10.3635	0	13.3978	6	0	0
4	8500	0	2.33333	37.1106	7.95942	10.3791	5.79	1	5.56068	14.03	10.019	8.17268	10.5375	0	13.7744	7	0	1
9	0	10		46.5172	24.79	23.5073	4.75	0.99984	5.93224	12.4288	7.88796	5.77034	8.96354	6.90876	12.1782	6	0	0
7	0	0	9	33.2302	2.30821	10.0033	7.36	0.999898	5.59099	13.4619	8.8355	7.13782	9.61527	0	13.2758	1	0	0
3	0	0	3.5	63.158	14.9599	20.7965	11.56	1	4.27667	13.2629	7.80832	6.33808	8.53621	0	11.905	6	1	0
26	0	138	5	63.158	14.9599	20.7965	11.56	0.9994	4.27667	13.2629	7.80832	6.33808	8.53621	0	11.905	4	0	1
8	0	0		63.158	14.9599	20.7965	11.56	0.998004	4.27667	13.2629	7.80832	6.33808	8.53621	4.61512	11.905	7	0	0
15	0	0	6	31.196	6.69211	15.3912	2.95	1	6.10032	13.7884	9.71178	7.80421	10.3635	0	13.3978	6	0	0
16	0	0	8	28.5163	2.56326	14.9409	10.57	0.997407	5.21494	12.3913	8.23377	6.14426	9.32875	0	12.9182	1	0	0
10	0	0	10	23.9735	3.56896	14.924	3.61	0.999201	5.50939	13.4848	8.92253	6.75015	9.90942	6.90876	13.0679	8	0	0
2	0	0		63.158	14.9599	20.7965	11.56	1	4.27667	13.2629	7.80832	6.33808	8.53621	6.3986	11.905	8	0	1
2	0	0		31.196	6.69211	15.3912	2.95	0.9996	6.10032	13.7884	9.71178	7.80421	10.3635	0	13.3978	6	0	0
9	0	0	3	26.5023	7.88129	18.2428	7.18	1	4.74493	13.3863	8.69047	7.32716	9.24358	0	12.6795	7	0	0
11	3200	7.2	8.33333	35.5567	9.67155	28.7929	5.22	0.999001	5.56834	12.8294	8.62191	6.68363	9.03896	0	12.5516	4	0	0
11	0	0		63.158	14.9599	20.7965	11.56	0.9996	4.27667	13.2629	7.80832	6.33808	8.53621	0	11.905	8	0	0
10	500	74.4	4.66667	63.158	14.9599	20.7965	11.56	0.997606	4.27667	13.2629	7.80832	6.33808	8.53621	0	11.905	4	1	0
6	0	0	7	38.3068	4.77034	16.0349	2.95	1	5.70378	13.9867	9.47509	7.92713	10.4976	0	13.4914	5	0	0
9	0	144	5.33333	63.158	14.9599	20.7965	11.56	0.9997	4.27667	13.2629	7.80832	6.33808	8.53621	5.70378	11.905	7	0	0
3	0	0	5	17.7827	2.28905	6.03359	3.58	0.998004	5.05625	13.8261	9.44201	7.92132	9.68197	6.21661	13.3425	8	0	0
11	0	5	7	46.5172	24.79	23.5073	4.75	0.998004	5.93224	12.4288	7.88796	5.77034	8.96354	0	12.1782	6	0	1
14	0	0		53.9774	4.08695	23.7407	2.56	0.998004	4.98361	13.0787	8.75794	6.89325	9.37806	0	12.3952	5	0	0
15	0	0		47.5226	4.32136	30.4178	13.27	0.999001	6.94698	11.8608	8.60977	6.47463	9.58884	7.00397	12.6532	5	0	1
2	6000	0	7	22.9363	2.43419	22.7431	2.54	0.998004	5.32788	11.4771	9.085	6.95283	9.72143	0	12.9962	5	0	1
16	7000	0	6.5	18.6439	3.7563	15.158	4.94	1	5.26786	13.5463	8.76124	6.71176	9.54424	7.31389	13.036	7	1	1
11	0	0	7	13.0162	3.48362	7.08513	4.21	0.99988	5.1985	14.4858	9.23523	7.89725	9.9464	4.61512	13.1447	6	0	0
5	0	0		46.5172	24.79	23.5073	4.75	1	5.93224	12.4288	7.88796	5.77034	8.96354	0	12.1782	6	0	1
6	1000	0	9	31.196	6.69211	15.3912	2.95	0.996016	6.10032	13.7884	9.71178	7.80421	10.3635	0	13.3978	8	0	0
1	0	0	7	13.0162	3.48362	7.08513	4.21	0.998004	5.1985	14.4858	9.23523	7.89725	9.9464	6.27476	13.1447	5	0	0
5	4100	0	9	38.3068	4.77034	16.0349	2.95	0.990099	5.70378	13.9867	9.47509	7.92713	10.4976	7.86365	13.4914	5	0	0
4	0	0		13.0162	3.48362	7.08513	4.21	0.998004	5.1985	14.4858	9.23523	7.89725	9.9464	5.70711	13.1447	9	1	0
15	0	0		31.196	6.69211	15.3912	2.95	0.998303	6.10032	13.7884	9.71178	7.80421	10.3635	0	13.3978	4	0	0
5	0	0	4	37.1106	7.95942	10.3791	5.79	0.980392	5.56068	14.03	10.019	8.17268	10.5375	7.82445	13.7744	6	0	0
1	0	0		22.9363	2.43419	22.7431	2.54	0.998004	5.32788	11.4771	9.085	6.95283	9.72143	5.99396	12.9962	7	0	1
17	1300	0	5.66667	29.8221	1.96318	50.4809	2.29	0.9994	5.0814	12.1313	8.29455	5.23613	9.063	0	12.3253	12	0	1
6	0	0		68.1757	3.00802	28.1185	15.37	0.830565	5.0876	14.1584	9.28229	7.216	10.143	6.90876	12.7356	6	1	1
14	0	0		102.823	2.15791	30.4517	1.26	0.9998	5.35659	12.9961	8.34093	6.4936	9.14174	0	12.4187	8	0	0
8	0	0	8	33.2302	2.30821	10.0033	7.36	0.999001	5.59099	13.4619	8.8355	7.13782	9.61527	5.99396	13.2758	8	1	1
9	0	0	9	22.8776	3.90673	7.34915	6.67	1	5.26269	13.9532	9.17502	7.66539	9.82898	0	12.9119	2	0	1
3	0	0	8	22.9363	2.43419	22.7431	2.54	0.999201	5.32788	11.4771	9.085	6.95283	9.72143	0	12.9962	4	0	0
2	0	0	4.5	31.196	6.69211	15.3912	2.95	0.997009	6.10032	13.7884	9.71178	7.80421	10.3635	0	13.3978	6	0	0
4	0	0		25.1848	3.26724	5.25082	3.64	0.996016	5.22575	15.4309	9.81749	8.70951	10.1055	8.51739	13.9782	8	0	0
1	0	0	3	13.0162	3.48362	7.08513	4.21	0.999201	5.1985	14.4858	9.23523	7.89725	9.9464	0	13.1447	7	0	0
3	2400	0	4.75	13.0162	3.48362	7.08513	4.21	0.999001	5.1985	14.4858	9.23523	7.89725	9.9464	0	13.1447	8	1	1
5	0	0		31.196	6.69211	15.3912	2.95	0.998004	6.10032	13.7884	9.71178	7.80421	10.3635	0	13.3978	10	0	1
4	0	0	1	25.9573	4.8639	6.47387	5.5	0.998004	4.30406	12.222	8.2802	6.47422	8.58653	0	11.7822	8	0	0
11	0	0	8	10.3013	2.77713	11.7516	3.38	1	6.27476	13.6557	9.17689	6.93778	9.93198	0	13.0391	6	0	0
4	3600	7.2	4.33333	17.7827	2.28905	6.03359	3.58	0.998801	5.05625	13.8261	9.44201	7.92132	9.68197	7.69667	13.3425	8	0	1
8	600	0	7	102.823	2.15791	30.4517	1.26	0.9998	5.35659	12.9961	8.34093	6.4936	9.14174	0	12.4187	5	1	1
9	0	0	3	31.196	6.69211	15.3912	2.95	0.9994	6.10032	13.7884	9.71178	7.80421	10.3635	8.07122	13.3978	8	0	0
3	0	0		13.0162	3.48362	7.08513	4.21	0.996016	5.1985	14.4858	9.23523	7.89725	9.9464	5.3033	13.1447	8	1	0
7	400	0	8	31.3043	4.39949	26.2412	4.45	0.997208	5.84064	11.7409	9.06439	7.01354	9.75278	0	13.1614	7	0	0
1	5000	120	4.4	13.0162	3.48362	7.08513	4.21	0.994036	5.1985	14.4858	9.23523	7.89725	9.9464	0	13.1447	7	0	0
5	0	180		24.8052	1.45156	23.4018	4.25	0.996016	5.57215	14.9378	9.81624	8.39101	10.3592	5.70711	13.3892	7	1	1
1	600	156	1	13.0162	3.48362	7.08513	4.21	0.9081	5.1985	14.4858	9.23523	7.89725	9.9464	0	13.1447	8	1	1
5	0	79.2		53.0737	3.39154	17.1029	3.03	0.9996	7.24993	16.1487	10.8115	9.21158	11.5819	3.04452	14.9746	6	1	1
4	0	0		26.5023	7.88129	18.2428	7.18	0.943396	4.74493	13.3863	8.69047	7.32716	9.24358	8.41206	12.6795	5	1	1
10	0	0	5	13.0162	3.48362	7.08513	4.21	0.998602	5.1985	14.4858	9.23523	7.89725	9.9464	5.99396	13.1447	6	0	0
4	0	0		48.1945	6.26818	23.5441	3.37	0.996016	5.98141	14.4954	9.99707	8.31475	10.5395	6.55251	13.6822	7	0	1
3	0	192	7.66667	13.0162	3.48362	7.08513	4.21	1	5.1985	14.4858	9.23523	7.89725	9.9464	0	13.1447	5	0	0
13	0	0		13.0162	3.48362	7.08513	4.21	1	5.1985	14.4858	9.23523	7.89725	9.9464	0	13.1447	5	0	0
3	0	0	5	46.014	4.02828	10.3701	4.83	1	5.09987	12.4841	9.03097	7.57646	9.67627	0	12.9424	8	0	0
18	2000	0	9	70.7967	7.30491	27.9597	0.92	0.9994	5.57595	13.4644	8.91099	7.13681	9.4747	3.93183	12.9298	6	0	0
1	0	108	7.5	13.0162	3.48362	7.08513	4.21	0.996016	5.1985	14.4858	9.23523	7.89725	9.9464	0	13.1447	8	1	0
7	0	0		22.8776	3.90673	7.34915	6.67	0.998801	5.26269	13.9532	9.17502	7.66539	9.82898	0	12.9119	4	0	1
3	0	0		32.1004	8.09426	14.3241	1.17	0.998801	5.98141	13.6518	9.15536	7.0818	9.9704	6.55251	12.6508	8	1	1
9	0	0	5.6	46.5172	24.79	23.5073	4.75	1	5.93224	12.4288	7.88796	5.77034	8.96354	0	12.1782	8	0	1
1	0	0		79.116	1.55316	43.0166	2.34	0.99998	5.51745	13.4439	8.84851	7.00778	9.50718	8.34308	12.8687	6	0	0
16	17900	19.6	9	40.8339	4.34255	38.7309	2.99	0.998801	5.14749	12.9372	8.09377	6.51373	9.17098	0	12.0161	6	0	0
5	0	0	4	88.3597	5.11568	62.2398	2.68	0.998004	5.07517	13.5015	9.51635	7.30492	10.6689	0	12.9513	8	0	1
19	0	0	8	33.2302	2.30821	10.0033	7.36	0.998004	5.59099	13.4619	8.8355	7.13782	9.61527	0	13.2758	6	1	0
14	100	0	6.5	40.8339	4.34255	38.7309	2.99	0.9996	5.14749	12.9372	8.09377	6.51373	9.17098	0	12.0161	4	0	0
2	3000	0	4	24.4408	1.4688	9.04967	4.89	0.994036	5.40717	14.3409	9.64517	8.22614	10.1257	6.55251	13.4784	6	0	0
19	0	0		7.67035	1.88254	3.24265	5.77	1	6.49224	15.6155	10.5938	8.83282	11.2034	0	13.9796	4	0	1
10	400	0	2.66667	7.42001	3.1188	12.5448	4.18	0.9997	5.0814	13.0687	8.85538	6.92848	9.60663	0	12.8997	7	0	1
4	0	0		13.0162	3.48362	7.08513	4.21	0.996016	5.1985	14.4858	9.23523	7.89725	9.9464	0	13.1447	10	0	0
4	1000	240	5.75	13.0162	3.48362	7.08513	4.21	1	5.1985	14.4858	9.23523	7.89725	9.9464	5.70711	13.1447	5	0	0
1	10000	360	2	13.0627	6.83197	5.45615	2.67	0.860585	5.65948	15.6026	10.1571	8.85653	10.6064	0	14.0936	8	0	1
16	500	0	5.5	28.5163	2.56326	14.9409	10.57	0.99994	5.21494	12.3913	8.23377	6.14426	9.32875	0	12.9182	9	0	0
8	0	180		48.1945	6.26818	23.5441	3.37	0.998004	5.98141	14.4954	9.99707	8.31475	10.5395	0	13.6822	7	1	0
5	400	0	3	83.365	8.14485	38.7056	1.61	0.9994	5.41165	12.4062	8.81907	6.98377	9.69462	7.37838	12.9632	8	0	1
3	0	0	6.5	83.365	8.14485	38.7056	1.61	0.980392	5.41165	12.4062	8.81907	6.98377	9.69462	6.90876	12.9632	6	1	0
11	0	0	8	83.365	8.14485	38.7056	1.61	0.998004	5.41165	12.4062	8.81907	6.98377	9.69462	0	12.9632	8	0	0
12	6000	0	8	83.365	8.14485	38.7056	1.61	0.9996	5.41165	12.4062	8.81907	6.98377	9.69462	0	12.9632	2	1	1
25	0	0	8	197.178	9.00114	36.7504	0	0.9996	4.93447	11.9476	8.02191	5.62469	8.96878	0	12.2385	5	0	1
9	0	0	4	72.7313	4.49275	50.5882	1.94	0.9999	5.33754	13.5026	9.1526	7.30358	9.97315	0	12.7357	3	0	0
22	1300	0	5	137.834	4.40541	188.693	0	1	6.65028	11.7448	8.73182	6.31995	9.34207	0	12.7019	2	0	1
3	0	6.6		161.119	2.49245	24.367	2.06	0.996016	5.8522	14.4352	9.8423	7.82827	10.5114	0	13.4094	7	0	0
18	6000	0	5.66667	13.0162	3.48362	7.08513	4.21	1	5.1985	14.4858	9.23523	7.89725	9.9464	0	13.1447	8	0	1
1	0	0		53.0737	3.39154	17.1029	3.03	0.9998	7.24993	16.1487	10.8115	9.21158	11.5819	0	14.9746	7	0	1
10	1000	0	4	40.8339	4.34255	38.7309	2.99	0.998004	5.14749	12.9372	8.09377	6.51373	9.17098	0	12.0161	7	0	0
2	0	14.4	5.4	32.1796	5.11939	10.2012	3.7	0.9994	5.05625	13.9384	8.76562	7.25242	9.36246	0	12.9634	9	0	0
2	0	0	6	57.8251	1.82283	61.8878	0.9	1	5.10595	12.0105	8.2943	6.70198	9.32706	0	12.4141	8	1	0
15	5000	6.6	7.66667	40.8339	4.34255	38.7309	2.99	0.999501	5.14749	12.9372	8.09377	6.51373	9.17098	0	12.0161	5	0	1
2	0	0	8	83.365	8.14485	38.7056	1.61	0.9998	5.41165	12.4062	8.81907	6.98377	9.69462	0	12.9632	7	0	0
2	0	0		83.365	8.14485	38.7056	1.61	0.992063	5.41165	12.4062	8.81907	6.98377	9.69462	0	12.9632	6	0	0
4	0	156		13.4719	7.37877	7.83992	3.97	0.996016	5.57595	14.0469	9.20069	7.92744	9.97497	0	13.5678	8	1	0
10	0	0	4	99.1659	14.9759	31.9912	1.52	0.9994	4.65396	13.6727	8.39796	6.56602	9.18922	6.21661	12.1855	6	1	0
10	0	600	2	5.30449	1.97852	1.23154	2.15	0.9996	5.54908	16.2022	10.4812	9.42742	10.9998	0	14.377	5	0	0
2	600	0	3	49.4167	3.1387	29.7491	4.91	0.999001	5.01728	14.2962	8.60904	7.78313	9.73542	0	12.7212	10	0	0
4	0	0		35.5567	9.67155	28.7929	5.22	0.998004	5.56834	12.8294	8.62191	6.68363	9.03896	0	12.5516	5	0	0
2	0	0		38.0123	5.11357	54.7751	2.21	1	5.43372	14.1544	9.22965	7.70032	9.86199	0	12.9143	8	0	1
20	0	0	8	40.8339	4.34255	38.7309	2.99	0.9996	5.14749	12.9372	8.09377	6.51373	9.17098	6.90876	12.0161	7	0	1
9	0	0	8	297.371	3.10407	44.3248	3.32	0.999001	6.44731	12.3309	8.96597	6.93729	9.5662	6.21661	13.0893	7	0	0
3	30800	0	3.5	19.6243	1.75064	5.77796	0.91	0.999001	6.13556	16.6526	10.3034	9.33329	10.7069	0	14.9218	6	1	0
5	0	0		83.365	8.14485	38.7056	1.61	0.999001	5.41165	12.4062	8.81907	6.98377	9.69462	7.93773	12.9632	7	0	0
0	0	144	2	83.365	8.14485	38.7056	1.61	1	5.41165	12.4062	8.81907	6.98377	9.69462	0	12.9632	8	0	0
15	400	0	6.5	83.365	8.14485	38.7056	1.61	0.997009	5.41165	12.4062	8.81907	6.98377	9.69462	0	12.9632	4	0	1
13	1500	0	6	28.5163	2.56326	14.9409	10.57	0.9998	5.21494	12.3913	8.23377	6.14426	9.32875	0	12.9182	2	0	1
3	0	144	3	48.1945	6.26818	23.5441	3.37	0.9996	5.98141	14.4954	9.99707	8.31475	10.5395	0	13.6822	7	1	0
2	0	0		64.695	3.45351	20.9135	1.55	0.994036	5.57973	14.168	9.49304	7.9024	10.1831	6.21661	13.3587	6	1	1
17	0	0	4	31.196	6.69211	15.3912	2.95	0.994036	6.10032	13.7884	9.71178	7.80421	10.3635	0	13.3978	5	0	0
11	0	0	8	31.3043	4.39949	26.2412	4.45	0.998004	5.84064	11.7409	9.06439	7.01354	9.75278	0	13.1614	8	0	1
15	3000	0	7	40.8339	4.34255	38.7309	2.99	0.009901	5.14749	12.9372	8.09377	6.51373	9.17098	5.96871	12.0161	7	0	1
1	0	0	8	31.3043	4.39949	26.2412	4.45	1	5.84064	11.7409	9.06439	7.01354	9.75278	0	13.1614	7	0	0
12	0	0	5.66667	31.3043	4.39949	26.2412	4.45	0.996016	5.84064	11.7409	9.06439	7.01354	9.75278	0	13.1614	4	0	0
3	0	0		103.108	18.0778	14.6311	3.29	0.9998	4.70953	11.9468	7.71423	5.61106	8.67642	0	12.3618	6	0	1
9	0	0	7.66667	31.3043	4.39949	26.2412	4.45	1	5.84064	11.7409	9.06439	7.01354	9.75278	0	13.1614	8	0	1
0	0	0		32.1004	8.09426	14.3241	1.17	0.999201	5.98141	13.6518	9.15536	7.0818	9.9704	0	12.6508	8	1	1
0	0	0		53.0737	3.39154	17.1029	3.03	0.999001	7.24993	16.1487	10.8115	9.21158	11.5819	4.61512	14.9746	7	1	1
23	0	0	3	38.5157	9.00892	35.1073	4.92	1	5.11799	12.7587	8.47804	6.68889	9.39599	4.61512	12.9032	6	0	0
2	0	0		32.1004	8.09426	14.3241	1.17	0.9998	5.98141	13.6518	9.15536	7.0818	9.9704	0	12.6508	10	1	1
10	0	0		28.5163	2.56326	14.9409	10.57	1	5.21494	12.3913	8.23377	6.14426	9.32875	6.21661	12.9182	3	0	1
8	3800	0	7.57143	31.3043	4.39949	26.2412	4.45	0.998801	5.84064	11.7409	9.06439	7.01354	9.75278	7.6014	13.1614	7	0	1
5	0	0	1	71.5174	4.88519	70.0469	1.4	1	4.20469	13.8022	7.98854	6.95233	9.10565	0	12.0966	8	0	0
3	500	0	8.5	31.3043	4.39949	26.2412	4.45	1	5.84064	11.7409	9.06439	7.01354	9.75278	5.3033	13.1614	8	0	0
9	0	0		32.1004	8.09426	14.3241	1.17	1	5.98141	13.6518	9.15536	7.0818	9.9704	0	12.6508	6	1	1
8	0	0	3.6	43.3667	5.08387	52.9032	3.43	1	4.54329	13.1039	8.43425	6.84969	9.20984	0	12.0755	4	0	1
14	4000	0	5.25	70.7967	7.30491	27.9597	0.92	0.995025	5.57595	13.4644	8.91099	7.13681	9.4747	0	12.9298	5	0	0
12	0	100		112.847	6.97685	19.4917	2.68	0.9998	5.49306	13.4753	8.50228	6.99593	9.75237	0	12.7435	8	1	0
7	1100	0	4.5	102.823	2.15791	30.4517	1.26	0.99996	5.35659	12.9961	8.34093	6.4936	9.14174	0	12.4187	5	0	1
3	0	0		32.1004	8.09426	14.3241	1.17	0.9998	5.98141	13.6518	9.15536	7.0818	9.9704	0	12.6508	5	0	0
3	0	0		17.7827	2.28905	6.03359	3.58	0.998004	5.05625	13.8261	9.44201	7.92132	9.68197	0	13.3425	5	0	0
0	0	0		32.1004	8.09426	14.3241	1.17	0.998004	5.98141	13.6518	9.15536	7.0818	9.9704	0	12.6508	7	0	0
4	6000	0	6	13.6108	1.64384	11.0163	5.2	0.996016	6.20254	14.9865	9.54838	8.19908	10.4016	0	13.4166	8	0	0
1	0	0		32.1004	8.09426	14.3241	1.17	0.998004	5.98141	13.6518	9.15536	7.0818	9.9704	0	12.6508	7	0	1
3	0	0		32.1004	8.09426	14.3241	1.17	1	5.98141	13.6518	9.15536	7.0818	9.9704	0	12.6508	6	0	0
14	10000	144	2	21.2645	1.37618	11.2152	1.29	0.995421	6.07304	15.1744	9.93716	8.35307	10.7996	0	13.6516	5	1	1
15	0	0	5	35.9234	7.96396	20.7123	4.92	1	4.95583	13.3379	8.94898	7.27491	9.49175	7.88269	12.4256	6	0	1
22	3000	0	7	31.3043	4.39949	26.2412	4.45	1	5.84064	11.7409	9.06439	7.01354	9.75278	8.0067	13.1614	5	0	0
2	0	180	1.66667	48.1945	6.26818	23.5441	3.37	0.996016	5.98141	14.4954	9.99707	8.31475	10.5395	0	13.6822	7	1	0
14	0	6.6	2.33333	70.8158	5.21256	18.6404	1.31	1	5.43372	11.879	8.90191	7.0443	9.34923	0	12.8086	4	0	0
6	0	0		297.371	3.10407	44.3248	3.32	0.9994	6.44731	12.3309	8.96597	6.93729	9.5662	0	13.0893	4	0	0
0	0	0		26.5023	7.88129	18.2428	7.18	1	4.74493	13.3863	8.69047	7.32716	9.24358	8.51739	12.6795	7	0	0
5	0	9.6	8.33333	53.0737	3.39154	17.1029	3.03	0.9996	7.24993	16.1487	10.8115	9.21158	11.5819	6.3986	14.9746	5	0	0
4	0	72	6.5	32.1004	8.09426	14.3241	1.17	0.9994	5.98141	13.6518	9.15536	7.0818	9.9704	0	12.6508	7	0	0
14	0	24	3.8	7.42001	3.1188	12.5448	4.18	0.9994	5.0814	13.0687	8.85538	6.92848	9.60663	0	12.8997	6	0	0
0	0	156	3.6	63.158	14.9599	20.7965	11.56	1	4.27667	13.2629	7.80832	6.33808	8.53621	0	11.905	7	0	0
14	300	8.4	6	40.0613	2.63863	63.3048	1.98	1	4.5326	11.7578	7.00941	5.19018	8.20166	0	11.6901	6	0	0
9	0	84	2.8	42.0482	6.74697	21.2021	7.1	1	5.62762	12.1704	8.73279	6.77999	9.40451	0	12.8489	9	1	0
10	0	0		70.7967	7.30491	27.9597	0.92	0.980392	5.57595	13.4644	8.91099	7.13681	9.4747	0	12.9298	5	0	0
3	0	0		32.1004	8.09426	14.3241	1.17	0.999001	5.98141	13.6518	9.15536	7.0818	9.9704	5.3033	12.6508	7	1	1
10	2000	0	6	116.746	3.20587	26.0248	5.33	0.997009	5.06259	13.239	8.74672	6.7519	9.49122	0	12.0887	6	0	1
6	5500	0	8.2	70.7967	7.30491	27.9597	0.92	0.996016	5.57595	13.4644	8.91099	7.13681	9.4747	0	12.9298	6	0	0
4	0	0	5.16667	16.5728	49.0917	6.86913	8.39	0.998004	5.14749	12.8702	8.57697	7.47828	9.32081	0	12.7217	5	0	0
12	500	5.4	4	37.1106	7.95942	10.3791	5.79	1	5.56068	14.03	10.019	8.17268	10.5375	0	13.7744	6	0	1
6	0	0		46.5172	24.79	23.5073	4.75	0.959693	5.93224	12.4288	7.88796	5.77034	8.96354	5.70711	12.1782	5	1	1
6	0	0	10	10.3013	2.77713	11.7516	3.38	1	6.27476	13.6557	9.17689	6.93778	9.93198	0	13.0391	5	0	0
2	0	130.8	1	21.2645	1.37618	11.2152	1.29	0.998004	6.07304	15.1744	9.93716	8.35307	10.7996	6.68586	13.6516	7	1	1
11	0	0		70.7967	7.30491	27.9597	0.92	1	5.57595	13.4644	8.91099	7.13681	9.4747	0	12.9298	6	0	0
0	0	0		32.1004	8.09426	14.3241	1.17	1	5.98141	13.6518	9.15536	7.0818	9.9704	5.3033	12.6508	8	1	0
12	0	0	5.5	70.7967	7.30491	27.9597	0.92	0.998004	5.57595	13.4644	8.91099	7.13681	9.4747	0	12.9298	4	0	0
9	4000	156	6.75	32.1004	8.09426	14.3241	1.17	0.994036	5.98141	13.6518	9.15536	7.0818	9.9704	0	12.6508	3	0	1
2	0	0		11.4543	1.69735	4.05783	8.15	0.998402	5.63835	15.2988	9.81526	8.79734	10.4801	3.93183	13.9345	7	1	1
5	0	0		70.7967	7.30491	27.9597	0.92	1	5.57595	13.4644	8.91099	7.13681	9.4747	0	12.9298	5	0	0
10	0	0	7.5	28.5163	2.56326	14.9409	10.57	0.994036	5.21494	12.3913	8.23377	6.14426	9.32875	0	12.9182	7	0	0
7	0	0		70.7967	7.30491	27.9597	0.92	0.998004	5.57595	13.4644	8.91099	7.13681	9.4747	6.90876	12.9298	8	1	0
3	0	0		72.7313	4.49275	50.5882	1.94	0.998004	5.33754	13.5026	9.1526	7.30358	9.97315	5.3033	12.7357	8	0	1
12	0	90		43.3667	5.08387	52.9032	3.43	0.999001	4.54329	13.1039	8.43425	6.84969	9.20984	7.6014	12.0755	5	1	0
14	0	0	10	38.3068	4.77034	16.0349	2.95	0.9996	5.70378	13.9867	9.47509	7.92713	10.4976	7.6014	13.4914	8	0	1
2	0	0	5	15.468	6.07891	9.83951	2.27	1	5.60212	12.991	9.02738	7.25027	10.0735	8.03948	13.3227	9	0	0
15	0	0		28.5163	2.56326	14.9409	10.57	0.9996	5.21494	12.3913	8.23377	6.14426	9.32875	0	12.9182	5	0	0
3	40000	0	7	21.4219	3.48553	4.88499	3.51	0.990099	5.1358	14.3549	8.99554	7.87523	9.63443	5.70711	13.0565	7	0	1
13	0	0		28.5163	2.56326	14.9409	10.57	0.996016	5.21494	12.3913	8.23377	6.14426	9.32875	0	12.9182	5	0	0
23	10000	0	9.8	28.5163	2.56326	14.9409	10.57	0.9994	5.21494	12.3913	8.23377	6.14426	9.32875	0	12.9182	2	0	0
12	0	1		112.847	6.97685	19.4917	2.68	0.9998	5.49306	13.4753	8.50228	6.99593	9.75237	0	12.7435	4	0	0
5	0	7.2		124.281	8.78765	56.3742	3.78	0.999952	4.7362	12.5518	7.69894	5.55233	8.57357	0	11.5907	9	0	0
18	0	0		28.5163	2.56326	14.9409	10.57	0.99994	5.21494	12.3913	8.23377	6.14426	9.32875	0	12.9182	3	0	0
3	0	240	3	24.8052	1.45156	23.4018	4.25	0.907441	5.57215	14.9378	9.81624	8.39101	10.3592	0	13.3892	7	1	1
7	0	0	3	88.3597	5.11568	62.2398	2.68	0.9998	5.07517	13.5015	9.51635	7.30492	10.6689	0	12.9513	5	0	1
21	600	0	5.33333	124.281	8.78765	56.3742	3.78	0.9998	4.7362	12.5518	7.69894	5.55233	8.57357	0	11.5907	3	0	0
13	0	7.2		4.63205	0.713608	1.82246	4.46	1	5.54518	15.1763	9.8575	8.63415	10.6679	0	13.4921	8	0	0
5	0	0	5	191.542	1.47506	58.9664	2.71	1	6.1334	13.0538	8.23695	6.27121	8.7774	0	11.9498	10	0	1
4	0	0		124.281	8.78765	56.3742	3.78	0.998004	4.7362	12.5518	7.69894	5.55233	8.57357	7.82445	11.5907	6	0	0
4	0	0	7.75	28.5163	2.56326	14.9409	10.57	0.9998	5.21494	12.3913	8.23377	6.14426	9.32875	0	12.9182	3	0	0
10	0	0	8	28.5163	2.56326	14.9409	10.57	0.9998	5.21494	12.3913	8.23377	6.14426	9.32875	0	12.9182	6	0	0
5	0	0	5.75	19.1761	1.62238	15.626	3.14	1	4.94164	12.3993	8.35208	6.83638	9.10075	0	12.5242	6	0	0
4	0	7	6	46.5172	24.79	23.5073	4.75	1	5.93224	12.4288	7.88796	5.77034	8.96354	0	12.1782	8	0	1
0	0	600		37.1771	4.22283	12.7068	10.96	0.998004	5.52943	13.6866	8.79951	7.07051	9.6112	0	12.8354	8	0	0
2	0	0	5	124.281	8.78765	56.3742	3.78	0.99968	4.7362	12.5518	7.69894	5.55233	8.57357	0	11.5907	7	0	0
7	900	0	3.5	124.281	8.78765	56.3742	3.78	1	4.7362	12.5518	7.69894	5.55233	8.57357	0	11.5907	7	0	1
10	500	0	4.66667	102.823	2.15791	30.4517	1.26	1	5.35659	12.9961	8.34093	6.4936	9.14174	0	12.4187	7	0	0
19	3400	0	6	28.5163	2.56326	14.9409	10.57	1	5.21494	12.3913	8.23377	6.14426	9.32875	0	12.9182	3	0	1
0	0	0		124.281	8.78765	56.3742	3.78	0.989707	4.7362	12.5518	7.69894	5.55233	8.57357	5.3033	11.5907	8	1	0
11	0	0	8	28.5163	2.56326	14.9409	10.57	0.9999	5.21494	12.3913	8.23377	6.14426	9.32875	0	12.9182	8	0	0
5	2000	0	8.5	28.5163	2.56326	14.9409	10.57	0.9996	5.21494	12.3913	8.23377	6.14426	9.32875	0	12.9182	9	0	0
8	2700	6.6	8.8	10.3013	2.77713	11.7516	3.38	0.9994	6.27476	13.6557	9.17689	6.93778	9.93198	0	13.0391	3	0	0
2	0	0		124.281	8.78765	56.3742	3.78	0.961538	4.7362	12.5518	7.69894	5.55233	8.57357	6.68586	11.5907	6	1	0
13	0	0	6	124.281	8.78765	56.3742	3.78	0.999201	4.7362	12.5518	7.69894	5.55233	8.57357	6.1334	11.5907	6	0	0
8	0	0	6.5	46.5822	7.80267	12.0369	3.99	0.999201	5.01063	13.3694	8.84722	7.50581	9.76658	6.36475	12.9919	5	0	1
16	0	0	10	35.5567	9.67155	28.7929	5.22	0.994036	5.56834	12.8294	8.62191	6.68363	9.03896	8.0067	12.5516	7	1	0
5	320	0	8	29.8221	1.96318	50.4809	2.29	0.9996	5.0814	12.1313	8.29455	5.23613	9.063	5.99396	12.3253	8	0	0
0	0	432	8	161.119	2.49245	24.367	2.06	0.999001	5.8522	14.4352	9.8423	7.82827	10.5114	0	13.4094	6	1	1
14	300	0	6	49.2301	1.13721	11.6334	2.6	0.9994	4.96284	13.4263	8.80087	7.68628	9.35945	7.37838	12.6665	6	1	1
8	2400	0	5	4.63205	0.713608	1.82246	4.46	0.999001	5.54518	15.1763	9.8575	8.63415	10.6679	5.70711	13.4921	3	0	0
0	0	0	6	119.674	4.85237	51.3069	2.56	0.999001	6.05678	12.1273	9.93008	6.92542	10.1562	0	12.846	8	0	1
8	0	0	3	124.281	8.78765	56.3742	3.78	0.999001	4.7362	12.5518	7.69894	5.55233	8.57357	5.70711	11.5907	6.5	0	0
3	0	132		63.158	14.9599	20.7965	11.56	1	4.27667	13.2629	7.80832	6.33808	8.53621	0	11.905	7	1	0
5	0	240	1	3.7718	0.531198	1.80932	3.64	0.996016	6.34564	17.2572	11.1527	9.69603	11.3805	0	15.4643	4	0	0
11	0	0		124.281	8.78765	56.3742	3.78	0.999001	4.7362	12.5518	7.69894	5.55233	8.57357	0	11.5907	10	0	0
18	0	0	1.66667	124.281	8.78765	56.3742	3.78	1	4.7362	12.5518	7.69894	5.55233	8.57357	5.3033	11.5907	8	0	0
12	0	0	1	70.7967	7.30491	27.9597	0.92	0.9996	5.57595	13.4644	8.91099	7.13681	9.4747	0	12.9298	3.5	1	1
10	0	0	7	161.119	2.49245	24.367	2.06	0.9996	5.8522	14.4352	9.8423	7.82827	10.5114	4.61512	13.4094	8	0	1
15	0	0	7	124.281	8.78765	56.3742	3.78	0.99986	4.7362	12.5518	7.69894	5.55233	8.57357	0	11.5907	7	0	0
8	2400	0	4.33333	13.2237	2.02167	4.83716	5.42	0.994036	4.45435	13.5137	8.25375	6.95808	9.06612	3.43399	12.5886	3	0	1
0	0	252	2	16.8714	4.39656	22.7495	3.88	0.998004	5.66988	13.6324	9.41451	7.85794	10.0711	0	13.2063	8	0	0
6	0	0		70.8158	5.21256	18.6404	1.31	0.998004	5.43372	11.879	8.90191	7.0443	9.34923	0	12.8086	6	0	0
8	0	0	8	14.5467	3.79604	15.8266	3.31	0.996016	5.31812	12.743	8.78905	7.10393	9.60346	0	13.1151	9	1	1
7	4500	0	5	161.119	2.49245	24.367	2.06	1	5.8522	14.4352	9.8423	7.82827	10.5114	4.61512	13.4094	5	0	0
11	0	0	5.5	197.178	9.00114	36.7504	0	1	4.93447	11.9476	8.02191	5.62469	8.96878	0	12.2385	8	0	0
7	700	0	6.25	197.178	9.00114	36.7504	0	1	4.93447	11.9476	8.02191	5.62469	8.96878	0	12.2385	10	0	0
3	0	0		197.178	9.00114	36.7504	0	0.9998	4.93447	11.9476	8.02191	5.62469	8.96878	0	12.2385	10	0	1
8	500	0	4.33333	7.42001	3.1188	12.5448	4.18	0.996016	5.0814	13.0687	8.85538	6.92848	9.60663	5.3033	12.8997	7	1	0
15	0	0	7.75	197.178	9.00114	36.7504	0	1	4.93447	11.9476	8.02191	5.62469	8.96878	6.21661	12.2385	3	0	1
4	1500	0	2.5	38.3068	4.77034	16.0349	2.95	0.9994	5.70378	13.9867	9.47509	7.92713	10.4976	7.4961	13.4914	9	0	0
4	0	0		137.834	4.40541	188.693	0	0.998004	6.65028	11.7448	8.73182	6.31995	9.34207	0	12.7019	7	0	0
1	0	0	6.5	197.178	9.00114	36.7504	0	0.988142	4.93447	11.9476	8.02191	5.62469	8.96878	0	12.2385	10	0	0
5	0	156	1	13.0162	3.48362	7.08513	4.21	0.999002	5.1985	14.4858	9.23523	7.89725	9.9464	0	13.1447	9	0	0
2	2000	0	4.5	46.5172	24.79	23.5073	4.75	0.99978	5.93224	12.4288	7.88796	5.77034	8.96354	0	12.1782	8	0	0
17	0	0	8	29.8221	1.96318	50.4809	2.29	0.980392	5.0814	12.1313	8.29455	5.23613	9.063	6.3986	12.3253	7	0	0
1	600	0	5.5	7.42001	3.1188	12.5448	4.18	0.998004	5.0814	13.0687	8.85538	6.92848	9.60663	0	12.8997	7	0	0
8	0	0	3.5	16.5728	49.0917	6.86913	8.39	0.999001	5.14749	12.8702	8.57697	7.47828	9.32081	0	12.7217	6	0	0
4	0	10.8	2.33333	26.5023	7.88129	18.2428	7.18	1	4.74493	13.3863	8.69047	7.32716	9.24358	8.1608	12.6795	7	0	0
20	600	0	7	14.5467	3.79604	15.8266	3.31	0.998801	5.31812	12.743	8.78905	7.10393	9.60346	0	13.1151	5	0	0
9	800	0	8	13.6108	1.64384	11.0163	5.2	0.9998	6.20254	14.9865	9.54838	8.19908	10.4016	0	13.4166	5	0	0
17	20	0	4.5	29.8221	1.96318	50.4809	2.29	0.9999	5.0814	12.1313	8.29455	5.23613	9.063	6.21661	12.3253	6	0	0
4	7000	6.6	2.66667	161.119	2.49245	24.367	2.06	0.9998	5.8522	14.4352	9.8423	7.82827	10.5114	8.0067	13.4094	5	1	1
1	0	252		26.5023	7.88129	18.2428	7.18	1	4.74493	13.3863	8.69047	7.32716	9.24358	6.68586	12.6795	8	1	0
3	1100	0	6	95.3384	2.17044	2417.82	3.12	0.998004	5.7301	13.1945	9.06901	7.20652	9.68788	0	13.2773	7	1	1
8	0	0		29.8221	1.96318	50.4809	2.29	0.999001	5.0814	12.1313	8.29455	5.23613	9.063	0	12.3253	6	0	0
1	0	0		24.8052	1.45156	23.4018	4.25	0.996016	5.57215	14.9378	9.81624	8.39101	10.3592	5.1985	13.3892	8	0	1
13	1900	0	7.25	38.5157	9.00892	35.1073	4.92	1	5.11799	12.7587	8.47804	6.68889	9.39599	8.0067	12.9032	6	0	1
3	0	0	1	29.8221	1.96318	50.4809	2.29	0.9996	5.0814	12.1313	8.29455	5.23613	9.063	0	12.3253	7	0	0
1	3000	189.6	2.83333	48.1945	6.26818	23.5441	3.37	0.9994	5.98141	14.4954	9.99707	8.31475	10.5395	0	13.6822	6	0	0
14	750	1	4.75	32.4887	8.52654	6.55345	2.49	0.9994	4.76217	13.6589	8.87305	7.51297	9.54194	0	12.7787	6	0	0
16	300	0	3	53.9774	4.08695	23.7407	2.56	1	4.98361	13.0787	8.75794	6.89325	9.37806	0	12.3952	4	0	0
0	0	0		29.8221	1.96318	50.4809	2.29	0.99984	5.0814	12.1313	8.29455	5.23613	9.063	0	12.3253	8	0	0
14	0	0	8	29.8221	1.96318	50.4809	2.29	0.9994	5.0814	12.1313	8.29455	5.23613	9.063	0	12.3253	5	0	0
11	0	0	5	32.1004	8.09426	14.3241	1.17	0.9996	5.98141	13.6518	9.15536	7.0818	9.9704	0	12.6508	6	1	1
11	1600	12	2.4	13.5739	3.15306	5.75735	1.7	0.99993	4.68213	15.1731	9.43684	8.79199	10.0928	0	13.6348	6	0	0
15	0	0	4.5	29.8221	1.96318	50.4809	2.29	0.9994	5.0814	12.1313	8.29455	5.23613	9.063	0	12.3253	3	0	0
12	0	0	6	68.1757	3.00802	28.1185	15.37	1	5.0876	14.1584	9.28229	7.216	10.143	0	12.7356	3	0	0
3	0	10.8	3	26.5023	7.88129	18.2428	7.18	0.999001	4.74493	13.3863	8.69047	7.32716	9.24358	0	12.6795	10	0	0
7	0	0	6	68.1757	3.00802	28.1185	15.37	1	5.0876	14.1584	9.28229	7.216	10.143	0	12.7356	7	0	0
1	0	0		161.119	2.49245	24.367	2.06	0.999001	5.8522	14.4352	9.8423	7.82827	10.5114	0	13.4094	10	1	0
1	0	0	2.6	48.7379	6.91626	16.5591	1.84	1	4.80402	13.8326	8.50492	7.35416	9.44233	7.7411	12.7424	4	0	0
10	0	0		70.8158	5.21256	18.6404	1.31	0.9996	5.43372	11.879	8.90191	7.0443	9.34923	0	12.8086	6	0	1
10	0	0		112.847	6.97685	19.4917	2.68	0.998004	5.49306	13.4753	8.50228	6.99593	9.75237	6.3986	12.7435	7	0	0
0	0	0	1	70.8158	5.21256	18.6404	1.31	0.996016	5.43372	11.879	8.90191	7.0443	9.34923	6.3986	12.8086	8	0	0
4	0	0		68.1757	3.00802	28.1185	15.37	0.998004	5.0876	14.1584	9.28229	7.216	10.143	7.7411	12.7356	6	0	0
2	0	0	1	161.119	2.49245	24.367	2.06	0.999001	5.8522	14.4352	9.8423	7.82827	10.5114	0	13.4094	8	0	0
7	800	0	6.75	102.823	2.15791	30.4517	1.26	1	5.35659	12.9961	8.34093	6.4936	9.14174	6.3986	12.4187	6	0	0
0	0	0	1	161.119	2.49245	24.367	2.06	0.990099	5.8522	14.4352	9.8423	7.82827	10.5114	0	13.4094	9	0	1
6	0	0	8	112.847	6.97685	19.4917	2.68	1	5.49306	13.4753	8.50228	6.99593	9.75237	5.70711	12.7435	8	1	1
22	0	0	7	18.6439	3.7563	15.158	4.94	1	5.26786	13.5463	8.76124	6.71176	9.54424	3.04452	13.036	3	1	0
1	1100	0	2	88.3597	5.11568	62.2398	2.68	0.99988	5.07517	13.5015	9.51635	7.30492	10.6689	7.81238	12.9513	8	0	1
5	0	0		68.1757	3.00802	28.1185	15.37	0.915751	5.0876	14.1584	9.28229	7.216	10.143	0	12.7356	6	0	1
2	0	0		32.4887	8.52654	6.55345	2.49	1	4.76217	13.6589	8.87305	7.51297	9.54194	0	12.7787	7	0	0
0	0	0	6	38.5607	8.22082	57.191	1.45	1	5.93754	12.54	9.09009	7.19818	10.0378	0	13.3323	9	0	0
18	2000	0	5	21.9655	1.09382	12.6493	4.67	0.998177	4.54329	13.5444	8.69215	7.65537	9.75898	6.11147	12.881	4.5	0	0
4	0	0	7	22.8776	3.90673	7.34915	6.67	0.998004	5.26269	13.9532	9.17502	7.66539	9.82898	0	12.9119	5	0	1
11	0	0	6	53.0737	3.39154	17.1029	3.03	0.999001	7.24993	16.1487	10.8115	9.21158	11.5819	0	14.9746	6	1	1
20	0	0	1	40.0613	2.63863	63.3048	1.98	1	4.5326	11.7578	7.00941	5.19018	8.20166	7.4961	11.6901	2	0	0
0	0	0		25.8612	5.23735	11.6907	2.8	0.998004	4.85981	13.0351	8.1898	6.44199	9.22955	0	12.5985	7	1	0
11	0	0	2	161.119	2.49245	24.367	2.06	0.9994	5.8522	14.4352	9.8423	7.82827	10.5114	0	13.4094	5	0	0
7	0	132		40.8339	4.34255	38.7309	2.99	0.9999	5.14749	12.9372	8.09377	6.51373	9.17098	0	12.0161	8	1	0
12	4000	180	6.5	53.0737	3.39154	17.1029	3.03	1	7.24993	16.1487	10.8115	9.21158	11.5819	5.4848	14.9746	6	0	0
0	2000	7.8	4	64.695	3.45351	20.9135	1.55	0.999001	5.57973	14.168	9.49304	7.9024	10.1831	0	13.3587	7	0	0
6	0	0	1	25.1848	3.26724	5.25082	3.64	0.9994	5.22575	15.4309	9.81749	8.70951	10.1055	3.43399	13.9782	7	1	0
5	0	120		25.6036	5.50191	11.7315	4.29	0.996413	5.66296	13.8335	9.68633	7.50229	9.82461	0	12.7648	5	0	1
13	0	0	2	21.2645	1.37618	11.2152	1.29	0.995421	6.07304	15.1744	9.93716	8.35307	10.7996	0	13.6516	5	0	0
17	0	0	8	23.9735	3.56896	14.924	3.61	0.999001	5.50939	13.4848	8.92253	6.75015	9.90942	6.90876	13.0679	5	0	0
12	0	6.6	7	161.119	2.49245	24.367	2.06	0.9998	5.8522	14.4352	9.8423	7.82827	10.5114	0	13.4094	6	0	0
10	0	0	5	21.9655	1.09382	12.6493	4.67	1	4.54329	13.5444	8.69215	7.65537	9.75898	4.61512	12.881	5.5	1	0
6	0	0	7	53.0737	3.39154	17.1029	3.03	0.009901	7.24993	16.1487	10.8115	9.21158	11.5819	9.21034	14.9746	5	0	0
5	1300	10.8	7.25	53.0737	3.39154	17.1029	3.03	1	7.24993	16.1487	10.8115	9.21158	11.5819	0	14.9746	7	1	0
8	0	0		53.0737	3.39154	17.1029	3.03	0.980392	7.24993	16.1487	10.8115	9.21158	11.5819	3.61092	14.9746	3	0	0
6	0	0	1	16.8714	4.39656	22.7495	3.88	1	5.66988	13.6324	9.41451	7.85794	10.0711	0	13.2063	4	1	0
0	0	0	7	17.9085	6.65364	4.75217	3.9	1	5.49306	15.1808	9.87914	9.27968	10.6166	0	14.2294	6	0	0
11	0	129.6		23.083	2.10936	61.3249	3.98	1	5.29331	12.9831	8.62299	6.43984	9.31982	0	12.328	7	1	0
18	100	0	6	46.5172	24.79	23.5073	4.75	1	5.93224	12.4288	7.88796	5.77034	8.96354	0	12.1782	6	0	0
14	6000	0	8.5	19.1761	1.62238	15.626	3.14	1	4.94164	12.3993	8.35208	6.83638	9.10075	0	12.5242	1	0	0
1	0	12	1	71.5174	4.88519	70.0469	1.4	0.996016	4.20469	13.8022	7.98854	6.95233	9.10565	6.21661	12.0966	7	0	0
13	3500	5.2	6.5	103.108	18.0778	14.6311	3.29	1	4.70953	11.9468	7.71423	5.61106	8.67642	7.31389	12.3618	3	1	1
17	3000	0	6.5	4.35402	12.8591	18.3674	3.94	0.9994	4.80402	12.8592	9.04853	6.74319	9.29643	0	12.2644	2	0	1
16	0	0		103.108	18.0778	14.6311	3.29	0.9994	4.70953	11.9468	7.71423	5.61106	8.67642	0	12.3618	5	0	0
14	1000	252	2.66667	53.0737	3.39154	17.1029	3.03	0.9996	7.24993	16.1487	10.8115	9.21158	11.5819	0	14.9746	4	0	0
3	0	480	5.5	23.083	2.10936	61.3249	3.98	0.998004	5.29331	12.9831	8.62299	6.43984	9.31982	0	12.328	5	1	1
10	0	0		197.178	9.00114	36.7504	0	0.998801	4.93447	11.9476	8.02191	5.62469	8.96878	5.70711	12.2385	5	0	0
11	0	9.6	3.66667	53.0737	3.39154	17.1029	3.03	0.9999	7.24993	16.1487	10.8115	9.21158	11.5819	0	14.9746	3	0	1
10	500	0	3	53.0737	3.39154	17.1029	3.03	0.9996	7.24993	16.1487	10.8115	9.21158	11.5819	0	14.9746	8	0	0
6	0	33.6	6.4	53.0737	3.39154	17.1029	3.03	0.9999	7.24993	16.1487	10.8115	9.21158	11.5819	3.71357	14.9746	7	0	1
1	0	0		21.4617	5.11948	8.30793	2.12	0.998004	5.3799	15.5801	9.67671	8.72447	10.4005	0	13.7835	8	0	0
0	5000	0	8	70.8158	5.21256	18.6404	1.31	0.9999	5.43372	11.879	8.90191	7.0443	9.34923	0	12.8086	5	1	1
1	0	9.6	4.5	53.0737	3.39154	17.1029	3.03	0.99982	7.24993	16.1487	10.8115	9.21158	11.5819	5.3033	14.9746	6	0	1
3	0	0	7	6.65795	0.95643	5.45643	3.89	0.998602	5.43808	12.9168	8.73085	6.73035	9.55924	6.98564	12.3368	7	0	1
6	0	0	2.75	70.8158	5.21256	18.6404	1.31	0.996016	5.43372	11.879	8.90191	7.0443	9.34923	0	12.8086	7	0	1
2	0	0	3	24.8052	1.45156	23.4018	4.25	0.9998	5.57215	14.9378	9.81624	8.39101	10.3592	0	13.3892	7	1	0
4	0	0	8	23.083	2.10936	61.3249	3.98	0.999001	5.29331	12.9831	8.62299	6.43984	9.31982	0	12.328	5	1	0
6	0	0		103.108	18.0778	14.6311	3.29	0.9997	4.70953	11.9468	7.71423	5.61106	8.67642	0	12.3618	8	0	1
17	300	0	7	38.5607	8.22082	57.191	1.45	0.9996	5.93754	12.54	9.09009	7.19818	10.0378	0	13.3323	6	1	0
20	0	0	7.5	124.281	8.78765	56.3742	3.78	0.999001	4.7362	12.5518	7.69894	5.55233	8.57357	0	11.5907	5	0	0
3	1200	9.6	3.5	53.0737	3.39154	17.1029	3.03	0.99996	7.24993	16.1487	10.8115	9.21158	11.5819	0	14.9746	4	0	1
4	0	0	8	19.6823	4.21781	12.9896	8.56	0.994036	5.3799	13.664	8.66596	7.18677	9.62866	7.6014	13.1008	7.5	0	1
19	0	0	6	7.67035	1.88254	3.24265	5.77	0.999001	6.49224	15.6155	10.5938	8.83282	11.2034	0	13.9796	6	0	1
5	0	0	4.33333	25.045	6.39666	22.8753	2.24	0.9996	4.89784	13.0428	8.66285	6.80055	9.43292	0	12.5603	6	0	1
4	0	0	5.5	14.671	6.64229	12.1713	1.38	0.998004	5.30827	14.5232	9.63495	7.70185	10.2016	0	13.191	8	0	0
2	8000	0	2.5	103.108	18.0778	14.6311	3.29	0.999001	4.70953	11.9468	7.71423	5.61106	8.67642	0	12.3618	6	0	0
5	0	0	1.5	103.108	18.0778	14.6311	3.29	0.9998	4.70953	11.9468	7.71423	5.61106	8.67642	0	12.3618	8	0	0
3	0	0		32.1004	8.09426	14.3241	1.17	0.998502	5.98141	13.6518	9.15536	7.0818	9.9704	0	12.6508	8	1	1
14	4800	0	5.33333	15.468	6.07891	9.83951	2.27	1	5.60212	12.991	9.02738	7.25027	10.0735	0	13.3227	4	0	1
15	0	156	2	49.2301	1.13721	11.6334	2.6	0.960615	4.96284	13.4263	8.80087	7.68628	9.35945	0	12.6665	3	1	0
2	1700	180	5.66667	10.3013	2.77713	11.7516	3.38	0.998004	6.27476	13.6557	9.17689	6.93778	9.93198	0	13.0391	6	1	0
7	0	0	6	33.2302	2.30821	10.0033	7.36	1	5.59099	13.4619	8.8355	7.13782	9.61527	8.18897	13.2758	8	0	0
4	1800	0	6	24.4408	1.4688	9.04967	4.89	0.999001	5.40717	14.3409	9.64517	8.22614	10.1257	6.55251	13.4784	7	0	1
3	0	0	2	103.108	18.0778	14.6311	3.29	0.999001	4.70953	11.9468	7.71423	5.61106	8.67642	0	12.3618	5	0	0
3	0	0		25.9573	4.8639	6.47387	5.5	0.996016	4.30406	12.222	8.2802	6.47422	8.58653	0	11.7822	6	0	0
5	0	0	5	23.083	2.10936	61.3249	3.98	1	5.29331	12.9831	8.62299	6.43984	9.31982	0	12.328	6	0	0
8	0	0		6.65795	0.95643	5.45643	3.89	0.9998	5.43808	12.9168	8.73085	6.73035	9.55924	4.61512	12.3368	7	0	1
9	0	0		13.5739	3.15306	5.75735	1.7	0.997884	4.68213	15.1731	9.43684	8.79199	10.0928	0	13.6348	5	0	0
15	0	0		32.1796	5.11939	10.2012	3.7	0.9994	5.05625	13.9384	8.76562	7.25242	9.36246	5.70711	12.9634	4	0	1
2	200	0	1	103.108	18.0778	14.6311	3.29	0.9994	4.70953	11.9468	7.71423	5.61106	8.67642	0	12.3618	8	0	1
7	0	0	1	32.1796	5.11939	10.2012	3.7	0.9994	5.05625	13.9384	8.76562	7.25242	9.36246	0	12.9634	8	0	1
3	3000	0	4	21.7691	5.18367	10.4627	5.03	0.996016	5.09987	13.8027	9.06196	7.79301	9.59832	0	12.9706	8	1	0
6	4000	0	8	23.9735	3.56896	14.924	3.61	0.996016	5.50939	13.4848	8.92253	6.75015	9.90942	8.98732	13.0679	3	1	1
7	1000	0	8	40.0613	2.63863	63.3048	1.98	0.9996	4.5326	11.7578	7.00941	5.19018	8.20166	0	11.6901	8	0	0
8	300	0	5	72.7313	4.49275	50.5882	1.94	0.998004	5.33754	13.5026	9.1526	7.30358	9.97315	0	12.7357	8	1	1
2	0	0	1	21.2645	1.37618	11.2152	1.29	0.992063	6.07304	15.1744	9.93716	8.35307	10.7996	0	13.6516	8	0	0
4	0	0		48.7379	6.91626	16.5591	1.84	1	4.80402	13.8326	8.50492	7.35416	9.44233	8.74846	12.7424	8	0	1
6	0	0	3	21.2645	1.37618	11.2152	1.29	1	6.07304	15.1744	9.93716	8.35307	10.7996	0	13.6516	7	0	0
15	2000	0	5.5	35.5567	9.67155	28.7929	5.22	0.999001	5.56834	12.8294	8.62191	6.68363	9.03896	0	12.5516	4	1	0
1	3480	0	6.8	40.0613	2.63863	63.3048	1.98	1	4.5326	11.7578	7.00941	5.19018	8.20166	0	11.6901	8	0	0
3	2000	7.2	8	35.5567	9.67155	28.7929	5.22	0.999501	5.56834	12.8294	8.62191	6.68363	9.03896	0	12.5516	5	1	0
1	8300	0	8	40.0613	2.63863	63.3048	1.98	1	4.5326	11.7578	7.00941	5.19018	8.20166	0	11.6901	8	0	0
11	4700	0	8	102.823	2.15791	30.4517	1.26	0.999001	5.35659	12.9961	8.34093	6.4936	9.14174	0	12.4187	5	0	0
1	0	174	1	21.2645	1.37618	11.2152	1.29	0.997009	6.07304	15.1744	9.93716	8.35307	10.7996	0	13.6516	6	0	1
8	0	264	4	13.0627	6.83197	5.45615	2.67	0.9995	5.65948	15.6026	10.1571	8.85653	10.6064	0	14.0936	5	0	1
0	0	0		21.2645	1.37618	11.2152	1.29	0.992063	6.07304	15.1744	9.93716	8.35307	10.7996	0	13.6516	6	1	1
8	0	0	8	31.196	6.69211	15.3912	2.95	0.999201	6.10032	13.7884	9.71178	7.80421	10.3635	0	13.3978	7	0	0
4	0	36		25.1848	3.26724	5.25082	3.64	0.998004	5.22575	15.4309	9.81749	8.70951	10.1055	7.69667	13.9782	8	0	0
5	0	180	5.6	32.1796	5.11939	10.2012	3.7	0.9994	5.05625	13.9384	8.76562	7.25242	9.36246	0	12.9634	6	0	1
6	700	0	4.5	16.5728	49.0917	6.86913	8.39	0.999001	5.14749	12.8702	8.57697	7.47828	9.32081	4.61512	12.7217	6	0	0
3	0	0		21.2645	1.37618	11.2152	1.29	0.999001	6.07304	15.1744	9.93716	8.35307	10.7996	0	13.6516	6	1	0
14	0	0	4.5	197.178	9.00114	36.7504	0	0.986193	4.93447	11.9476	8.02191	5.62469	8.96878	0	12.2385	8	0	0
13	0	0		35.5567	9.67155	28.7929	5.22	0.999001	5.56834	12.8294	8.62191	6.68363	9.03896	0	12.5516	6	0	0
5	0	288		21.2645	1.37618	11.2152	1.29	0.994036	6.07304	15.1744	9.93716	8.35307	10.7996	0	13.6516	7	1	1
10	0	0		40.0613	2.63863	63.3048	1.98	0.996016	4.5326	11.7578	7.00941	5.19018	8.20166	8.98732	11.6901	6	0	1
14	1200	0	8.66667	28.5163	2.56326	14.9409	10.57	1	5.21494	12.3913	8.23377	6.14426	9.32875	0	12.9182	6	0	0
6	0	0	8	70.8158	5.21256	18.6404	1.31	0.998004	5.43372	11.879	8.90191	7.0443	9.34923	0	12.8086	6	0	0
5	600	0	2	13.2237	2.02167	4.83716	5.42	0.988142	4.45435	13.5137	8.25375	6.95808	9.06612	3.04452	12.5886	6	0	1
13	0	0		7.42001	3.1188	12.5448	4.18	0.99974	5.0814	13.0687	8.85538	6.92848	9.60663	0	12.8997	3	0	1
5	0	213.6	5	32.1796	5.11939	10.2012	3.7	0.9994	5.05625	13.9384	8.76562	7.25242	9.36246	0	12.9634	5	0	1
4	8550	0	3	103.108	18.0778	14.6311	3.29	0.9995	4.70953	11.9468	7.71423	5.61106	8.67642	0	12.3618	8	1	1
9	0	0		21.4219	3.48553	4.88499	3.51	0.997009	5.1358	14.3549	8.99554	7.87523	9.63443	7.6014	13.0565	8	0	0
14	0	0	8	21.7691	5.18367	10.4627	5.03	0.999001	5.09987	13.8027	9.06196	7.79301	9.59832	0	12.9706	3	0	0
1	7200	0	5	29.8967	8.36021	10.2298	4.22	1	4.83628	13.639	8.99305	7.89286	9.64582	0	13.2286	7	1	0
3	5000	0	5	21.4219	3.48553	4.88499	3.51	0.996016	5.1358	14.3549	8.99554	7.87523	9.63443	0	13.0565	8	0	0
16	400	0	1	79.116	1.55316	43.0166	2.34	1	5.51745	13.4439	8.84851	7.00778	9.50718	6.21661	12.8687	8	1	1
13	1000	27	5.6	18.6439	3.7563	15.158	4.94	1	5.26786	13.5463	8.76124	6.71176	9.54424	0	13.036	6	1	1
11	4000	0	7.75	13.0162	3.48362	7.08513	4.21	1	5.1985	14.4858	9.23523	7.89725	9.9464	0	13.1447	6	0	0
9	0	0		21.4219	3.48553	4.88499	3.51	0.990099	5.1358	14.3549	8.99554	7.87523	9.63443	7.55014	13.0565	8	0	0
3	0	0	5	21.4219	3.48553	4.88499	3.51	0.996016	5.1358	14.3549	8.99554	7.87523	9.63443	0	13.0565	8	1	0
7	0	0		21.4219	3.48553	4.88499	3.51	0.996016	5.1358	14.3549	8.99554	7.87523	9.63443	0	13.0565	3	0	0
14	340	0	4.71429	40.0613	2.63863	63.3048	1.98	1	4.5326	11.7578	7.00941	5.19018	8.20166	7.31389	11.6901	10	0	0
3	3500	0	8	21.4219	3.48553	4.88499	3.51	0.998004	5.1358	14.3549	8.99554	7.87523	9.63443	5.3033	13.0565	7	0	0
9	0	0		27.6311	6.9566	22.6197	3.6	0.9994	5.76205	13.7186	9.01152	7.54987	9.65265	2.3979	12.7072	5	0	1
3	0	187.2	1	15.468	6.07891	9.83951	2.27	0.998004	5.60212	12.991	9.02738	7.25027	10.0735	7.82445	13.3227	8	1	1
2	0	0	8	22.9363	2.43419	22.7431	2.54	0.999001	5.32788	11.4771	9.085	6.95283	9.72143	0	12.9962	8	1	0
18	500	7.2	5.42857	21.4219	3.48553	4.88499	3.51	0.9994	5.1358	14.3549	8.99554	7.87523	9.63443	0	13.0565	4	1	1
4	0	120		21.2645	1.37618	11.2152	1.29	0.996016	6.07304	15.1744	9.93716	8.35307	10.7996	7.6014	13.6516	7	1	1
12	0	0		79.116	1.55316	43.0166	2.34	1	5.51745	13.4439	8.84851	7.00778	9.50718	0	12.8687	3	1	1
8	0	0	8	40.0613	2.63863	63.3048	1.98	1	4.5326	11.7578	7.00941	5.19018	8.20166	0	11.6901	7	0	0
13	1000	0	6	191.542	1.47506	58.9664	2.71	0.998004	6.1334	13.0538	8.23695	6.27121	8.7774	0	11.9498	6	0	0
2	0	216	4.33333	21.4219	3.48553	4.88499	3.51	0.998004	5.1358	14.3549	8.99554	7.87523	9.63443	7.6014	13.0565	7	0	0
11	1200	0	1	70.8158	5.21256	18.6404	1.31	1	5.43372	11.879	8.90191	7.0443	9.34923	0	12.8086	1	0	0
13	2900	0	4	53.0737	3.39154	17.1029	3.03	0.999001	7.24993	16.1487	10.8115	9.21158	11.5819	7.6014	14.9746	4	0	1
16	0	0		79.116	1.55316	43.0166	2.34	1	5.51745	13.4439	8.84851	7.00778	9.50718	6.21661	12.8687	5	0	1
1	0	324	3	40.2822	3.02705	10.8769	7.29	1	5.58725	14.6222	9.45297	8.17545	10.3184	0	13.712	8	0	0
1	0	348	5	71.5174	4.88519	70.0469	1.4	0.998004	4.20469	13.8022	7.98854	6.95233	9.10565	0	12.0966	7	1	0
14	0	0	1	191.542	1.47506	58.9664	2.71	0.9994	6.1334	13.0538	8.23695	6.27121	8.7774	0	11.9498	8	0	0
6	0	139.2	2	21.2645	1.37618	11.2152	1.29	0.968992	6.07304	15.1744	9.93716	8.35307	10.7996	0	13.6516	2	0	0
0	0	0	5	16.5728	49.0917	6.86913	8.39	0.909091	5.14749	12.8702	8.57697	7.47828	9.32081	6.21661	12.7217	6	1	1
3	0	0	7	32.1796	5.11939	10.2012	3.7	0.9994	5.05625	13.9384	8.76562	7.25242	9.36246	7.86365	12.9634	7	0	1
7	2600	12	3	21.4219	3.48553	4.88499	3.51	0.9996	5.1358	14.3549	8.99554	7.87523	9.63443	0	13.0565	2	1	1
1	1000	0	3	4.63205	0.713608	1.82246	4.46	0.998801	5.54518	15.1763	9.8575	8.63415	10.6679	6.80351	13.4921	8	1	1
18	200	0	6	19.6823	4.21781	12.9896	8.56	0.998004	5.3799	13.664	8.66596	7.18677	9.62866	0	13.1008	7	0	1
9	400	7.2	6	15.468	6.07891	9.83951	2.27	0.9998	5.60212	12.991	9.02738	7.25027	10.0735	5.86079	13.3227	8	1	1
22	0	0		40.0613	2.63863	63.3048	1.98	1	4.5326	11.7578	7.00941	5.19018	8.20166	0	11.6901	5	0	0
1	500	0.6	9	10.3013	2.77713	11.7516	3.38	1	6.27476	13.6557	9.17689	6.93778	9.93198	0	13.0391	10	0	0
0	0	0	7	21.4219	3.48553	4.88499	3.51	0.998801	5.1358	14.3549	8.99554	7.87523	9.63443	0	13.0565	8	0	0
26	2700	0	2	21.4219	3.48553	4.88499	3.51	0.999984	5.1358	14.3549	8.99554	7.87523	9.63443	0	13.0565	3	0	0
1	0	144		21.4219	3.48553	4.88499	3.51	0.998004	5.1358	14.3549	8.99554	7.87523	9.63443	0	13.0565	6	0	1
2	0	180	2	21.4219	3.48553	4.88499	3.51	0.996016	5.1358	14.3549	8.99554	7.87523	9.63443	7.31389	13.0565	8	1	0
23	4000	0	2.5	21.4219	3.48553	4.88499	3.51	0.924556	5.1358	14.3549	8.99554	7.87523	9.63443	0	13.0565	6	0	1
13	100	0	8	35.4944	4.69875	35.3907	2.51	0.99976	5.04986	13.1472	8.36684	6.91178	9.23445	7.31389	12.7555	3	0	1
8	5200	0.1	3.6	16.5728	49.0917	6.86913	8.39	0.9998	5.14749	12.8702	8.57697	7.47828	9.32081	0	12.7217	5	0	1
3	0	0		21.4219	3.48553	4.88499	3.51	0.998004	5.1358	14.3549	8.99554	7.87523	9.63443	0	13.0565	6	0	0
5	0	0	1	16.5728	49.0917	6.86913	8.39	0.996016	5.14749	12.8702	8.57697	7.47828	9.32081	4.61512	12.7217	5	0	1
8	0	0		19.6823	4.21781	12.9896	8.56	0.998004	5.3799	13.664	8.66596	7.18677	9.62866	0	13.1008	3	0	0
0	0	0	2	16.5728	49.0917	6.86913	8.39	0.980392	5.14749	12.8702	8.57697	7.47828	9.32081	0	12.7217	6	0	1
3	0	240	4	3.7718	0.531198	1.80932	3.64	0.998004	6.34564	17.2572	11.1527	9.69603	11.3805	5.99396	15.4643	7	0	0
2	100200	0	2.5	16.5728	49.0917	6.86913	8.39	0.833333	5.14749	12.8702	8.57697	7.47828	9.32081	4.61512	12.7217	6	0	1
9	0	0	2	57.8251	1.82283	61.8878	0.9	0.009901	5.10595	12.0105	8.2943	6.70198	9.32706	0	12.4141	4	1	1
5	2800	0	3.5	16.5728	49.0917	6.86913	8.39	0.998004	5.14749	12.8702	8.57697	7.47828	9.32081	3.04452	12.7217	6	0	1
5	400	0	4.5	38.5157	9.00892	35.1073	4.92	0.980392	5.11799	12.7587	8.47804	6.68889	9.39599	5.70711	12.9032	8	0	1
4	1000	0	8	14.5467	3.79604	15.8266	3.31	0.992063	5.31812	12.743	8.78905	7.10393	9.60346	5.70711	13.1151	6	0	1
11	800	7.2	4.5	19.6823	4.21781	12.9896	8.56	0.9999	5.3799	13.664	8.66596	7.18677	9.62866	0	13.1008	6	0	0
2	0	144	8	21.2645	1.37618	11.2152	1.29	0.998004	6.07304	15.1744	9.93716	8.35307	10.7996	7.6014	13.6516	8	1	1
5	0	0	4	46.014	4.02828	10.3701	4.83	1	5.09987	12.4841	9.03097	7.57646	9.67627	0	12.9424	6	0	0
1	600	43.2	3.5	19.6823	4.21781	12.9896	8.56	0.998004	5.3799	13.664	8.66596	7.18677	9.62866	0	13.1008	6	1	1
4	2900	7.2	6	19.6823	4.21781	12.9896	8.56	0.9994	5.3799	13.664	8.66596	7.18677	9.62866	2.77259	13.1008	4	1	1
9	2500	7.2	2.57143	19.6823	4.21781	12.9896	8.56	1	5.3799	13.664	8.66596	7.18677	9.62866	0	13.1008	8	0	1
7	0	0		7.42001	3.1188	12.5448	4.18	0.998004	5.0814	13.0687	8.85538	6.92848	9.60663	0	12.8997	6	1	1
7	0	288		21.2645	1.37618	11.2152	1.29	0.995223	6.07304	15.1744	9.93716	8.35307	10.7996	0	13.6516	8	1	1
1	600	7.2	4.6	19.6823	4.21781	12.9896	8.56	0.999201	5.3799	13.664	8.66596	7.18677	9.62866	7.18614	13.1008	4	0	1
6	2000	0	6	19.6823	4.21781	12.9896	8.56	0.999201	5.3799	13.664	8.66596	7.18677	9.62866	0	13.1008	10	0	1
12	3300	0	8	116.746	3.20587	26.0248	5.33	0.994036	5.06259	13.239	8.74672	6.7519	9.49122	0	12.0887	5	0	1
7	3800	0	7	116.746	3.20587	26.0248	5.33	0.999001	5.06259	13.239	8.74672	6.7519	9.49122	5.70711	12.0887	6	0	1
2	0	0	7	11.4543	1.69735	4.05783	8.15	0.998004	5.63835	15.2988	9.81526	8.79734	10.4801	0	13.9345	8	0	0
2	100	0	6	16.5728	49.0917	6.86913	8.39	0.996016	5.14749	12.8702	8.57697	7.47828	9.32081	0	12.7217	6	0	1
5	0	0		33.2302	2.30821	10.0033	7.36	0.995025	5.59099	13.4619	8.8355	7.13782	9.61527	6.11147	13.2758	6	0	1
7	0	0	1	19.6823	4.21781	12.9896	8.56	0.998004	5.3799	13.664	8.66596	7.18677	9.62866	0	13.1008	6	1	1
1	0	0	7.25	19.6823	4.21781	12.9896	8.56	0.996016	5.3799	13.664	8.66596	7.18677	9.62866	7.78364	13.1008	10	0	1
13	900	7.2	5	19.6823	4.21781	12.9896	8.56	0.9998	5.3799	13.664	8.66596	7.18677	9.62866	0	13.1008	4	0	1
2	6000	0	3.83333	16.5728	49.0917	6.86913	8.39	0.999101	5.14749	12.8702	8.57697	7.47828	9.32081	0	12.7217	5	0	0
1	14000	0	4.33333	16.5728	49.0917	6.86913	8.39	1	5.14749	12.8702	8.57697	7.47828	9.32081	4.61512	12.7217	7	0	0
15	2200	0	7	31.3043	4.39949	26.2412	4.45	0.998801	5.84064	11.7409	9.06439	7.01354	9.75278	0	13.1614	4	0	1
0	0	0		16.5728	49.0917	6.86913	8.39	0.9994	5.14749	12.8702	8.57697	7.47828	9.32081	0	12.7217	8	0	0
11	5400	0	5.66667	16.5728	49.0917	6.86913	8.39	0.998004	5.14749	12.8702	8.57697	7.47828	9.32081	4.61512	12.7217	7	0	1
16	400	7.2	1.5	19.6823	4.21781	12.9896	8.56	1	5.3799	13.664	8.66596	7.18677	9.62866	7.90138	13.1008	3	1	1
18	0	133.92		21.2645	1.37618	11.2152	1.29	0.998004	6.07304	15.1744	9.93716	8.35307	10.7996	0	13.6516	6	1	0
5	0	0	5.33333	72.7313	4.49275	50.5882	1.94	0.999001	5.33754	13.5026	9.1526	7.30358	9.97315	4.11087	12.7357	7	1	1
11	0	144	1	21.4617	5.11948	8.30793	2.12	0.998004	5.3799	15.5801	9.67671	8.72447	10.4005	6.3986	13.7835	4	0	0
11	0	184.8	7	6.65795	0.95643	5.45643	3.89	0.998004	5.43808	12.9168	8.73085	6.73035	9.55924	6.04263	12.3368	6	1	0
10	0	192		49.2301	1.13721	11.6334	2.6	0.999001	4.96284	13.4263	8.80087	7.68628	9.35945	0	12.6665	6	0	0
0	3300	192	7	13.0627	6.83197	5.45615	2.67	0.998004	5.65948	15.6026	10.1571	8.85653	10.6064	5.3033	14.0936	10	0	1
26	0	0		29.8221	1.96318	50.4809	2.29	0.99994	5.0814	12.1313	8.29455	5.23613	9.063	0	12.3253	3	0	0
21	0	0	1	13.2237	2.02167	4.83716	5.42	0.999001	4.45435	13.5137	8.25375	6.95808	9.06612	8.0067	12.5886	4	0	1
4	0	0	7	13.2237	2.02167	4.83716	5.42	0.994036	4.45435	13.5137	8.25375	6.95808	9.06612	5.99396	12.5886	8	1	1
6	0	0		13.2237	2.02167	4.83716	5.42	0.943396	4.45435	13.5137	8.25375	6.95808	9.06612	7.09091	12.5886	7	0	0
2	0	480	2	3.7718	0.531198	1.80932	3.64	0.998004	6.34564	17.2572	11.1527	9.69603	11.3805	9.25923	15.4643	7	1	0
3	200	0	1	13.2237	2.02167	4.83716	5.42	0.999001	4.45435	13.5137	8.25375	6.95808	9.06612	8.0067	12.5886	8	0	1
1	0	0	5	13.2237	2.02167	4.83716	5.42	0.998004	4.45435	13.5137	8.25375	6.95808	9.06612	0	12.5886	10	0	0
10	1200	121	5	13.4719	7.37877	7.83992	3.97	0.998801	5.57595	14.0469	9.20069	7.92744	9.97497	0	13.5678	6	0	1
4	0	100	8	197.178	9.00114	36.7504	0	0.99994	4.93447	11.9476	8.02191	5.62469	8.96878	0	12.2385	8	0	0
13	0	0		13.4719	7.37877	7.83992	3.97	0.998004	5.57595	14.0469	9.20069	7.92744	9.97497	3.93183	13.5678	6	0	1
3	0	0		13.2237	2.02167	4.83716	5.42	0.998004	4.45435	13.5137	8.25375	6.95808	9.06612	7.82445	12.5886	9	1	0
13	300	0	8	24.8052	1.45156	23.4018	4.25	0.9994	5.57215	14.9378	9.81624	8.39101	10.3592	2.3979	13.3892	5	0	1
2	0	0	7	13.4719	7.37877	7.83992	3.97	0.999001	5.57595	14.0469	9.20069	7.92744	9.97497	0	13.5678	6	0	1
13	11000	0	4	13.2237	2.02167	4.83716	5.42	0.999001	4.45435	13.5137	8.25375	6.95808	9.06612	0	12.5886	9	0	0
5	0	156	6.5	4.574	5.71305	3.26138	3.36	0.9996	6.67456	13.5168	8.99231	6.97243	9.63023	0	12.8743	6	0	0
18	800	0	4	116.746	3.20587	26.0248	5.33	0.998402	5.06259	13.239	8.74672	6.7519	9.49122	0	12.0887	4	0	1
10	0	0	1	15.468	6.07891	9.83951	2.27	1	5.60212	12.991	9.02738	7.25027	10.0735	0	13.3227	7	1	1
11	0	0	4	13.2237	2.02167	4.83716	5.42	0.994036	4.45435	13.5137	8.25375	6.95808	9.06612	5.99396	12.5886	6	0	1
21	0	0	1	4.574	5.71305	3.26138	3.36	0.9998	6.67456	13.5168	8.99231	6.97243	9.63023	0	12.8743	4	0	0
1	3000	0	8	22.9363	2.43419	22.7431	2.54	0.999001	5.32788	11.4771	9.085	6.95283	9.72143	0	12.9962	6	0	0
20	0	7.2	5.5	99.1659	14.9759	31.9912	1.52	0.999001	4.65396	13.6727	8.39796	6.56602	9.18922	0	12.1855	8	0	0
9	700	0	4.5	4.574	5.71305	3.26138	3.36	1	6.67456	13.5168	8.99231	6.97243	9.63023	0	12.8743	5	0	0
10	1000	0	1	13.2237	2.02167	4.83716	5.42	0.998004	4.45435	13.5137	8.25375	6.95808	9.06612	0	12.5886	4	0	0
2	0	0	3.5	24.8052	1.45156	23.4018	4.25	0.998004	5.57215	14.9378	9.81624	8.39101	10.3592	0	13.3892	8	0	1
15	4800	0	2	13.2237	2.02167	4.83716	5.42	0.9998	4.45435	13.5137	8.25375	6.95808	9.06612	0	12.5886	2	0	1
0	1200	7.2	1.25	19.6243	1.75064	5.77796	0.91	1	6.13556	16.6526	10.3034	9.33329	10.7069	0	14.9218	7	1	0
5	5000	372	4	13.4719	7.37877	7.83992	3.97	0.996016	5.57595	14.0469	9.20069	7.92744	9.97497	0	13.5678	6.5	1	0
15	0	7.2	5.66667	25.045	6.39666	22.8753	2.24	0.99988	4.89784	13.0428	8.66285	6.80055	9.43292	5.52545	12.5603	6	1	1
10	0	168	3	13.4719	7.37877	7.83992	3.97	0.9996	5.57595	14.0469	9.20069	7.92744	9.97497	0	13.5678	4	0	0
9	0	0		13.2237	2.02167	4.83716	5.42	1	4.45435	13.5137	8.25375	6.95808	9.06612	0	12.5886	6	0	1
9	0	42	9	21.7691	5.18367	10.4627	5.03	0.999301	5.09987	13.8027	9.06196	7.79301	9.59832	0	12.9706	5	0	1
5	0	274.8	6	21.7691	5.18367	10.4627	5.03	0.998004	5.09987	13.8027	9.06196	7.79301	9.59832	0	12.9706	6	0	0
11	0	0	5.25	70.8158	5.21256	18.6404	1.31	0.998004	5.43372	11.879	8.90191	7.0443	9.34923	0	12.8086	4	0	1
3	0	0	4	13.2237	2.02167	4.83716	5.42	0.998004	4.45435	13.5137	8.25375	6.95808	9.06612	0	12.5886	6	0	0
8	0	0		70.8158	5.21256	18.6404	1.31	0.925926	5.43372	11.879	8.90191	7.0443	9.34923	0	12.8086	7	1	1
2	0	0		13.2237	2.02167	4.83716	5.42	0.998004	4.45435	13.5137	8.25375	6.95808	9.06612	0	12.5886	7	1	1
3	0	0	6	13.2237	2.02167	4.83716	5.42	0.992063	4.45435	13.5137	8.25375	6.95808	9.06612	6.90876	12.5886	10	0	0
15	4200	0	3.25	18.6439	3.7563	15.158	4.94	1	5.26786	13.5463	8.76124	6.71176	9.54424	0	13.036	6	0	0
16	200	0	6.66667	13.2237	2.02167	4.83716	5.42	0.9994	4.45435	13.5137	8.25375	6.95808	9.06612	0	12.5886	4	0	1
10	0	2.4		30.4137	3.85607	12.7508	4.71	0.997606	5.2832	13.2943	9.11163	7.19824	9.55002	0	12.8951	6	1	0
9	200	7.68	4	21.7691	5.18367	10.4627	5.03	0.999001	5.09987	13.8027	9.06196	7.79301	9.59832	0	12.9706	7.5	0	0
1	0	0	6	43.3667	5.08387	52.9032	3.43	0.994036	4.54329	13.1039	8.43425	6.84969	9.20984	0	12.0755	8	1	1
10	4500	25.2	5	21.7691	5.18367	10.4627	5.03	0.99958	5.09987	13.8027	9.06196	7.79301	9.59832	0	12.9706	3	0	0
7	0	0		5.30449	1.97852	1.23154	2.15	0.9998	5.54908	16.2022	10.4812	9.42742	10.9998	8.51739	14.377	4	0	1
12	0	0	6.5	13.2237	2.02167	4.83716	5.42	0.925926	4.45435	13.5137	8.25375	6.95808	9.06612	0	12.5886	5	0	0
1	0	0	1	21.2645	1.37618	11.2152	1.29	0.9994	6.07304	15.1744	9.93716	8.35307	10.7996	5.3033	13.6516	8	1	1
4	0	0	9	23.9735	3.56896	14.924	3.61	0.9998	5.50939	13.4848	8.92253	6.75015	9.90942	6.55251	13.0679	5	0	1
20	0	0		13.6108	1.64384	11.0163	5.2	1	6.20254	14.9865	9.54838	8.19908	10.4016	0	13.4166	5	0	0
16	0	0	5.66667	124.281	8.78765	56.3742	3.78	0.9996	4.7362	12.5518	7.69894	5.55233	8.57357	0	11.5907	5	0	0
10	0	0	5	21.7691	5.18367	10.4627	5.03	0.9994	5.09987	13.8027	9.06196	7.79301	9.59832	0	12.9706	7	0	1
13	1500	0	3.33333	21.7691	5.18367	10.4627	5.03	1	5.09987	13.8027	9.06196	7.79301	9.59832	0	12.9706	8	0	0
3	3000	0	4.5	21.7691	5.18367	10.4627	5.03	0.9994	5.09987	13.8027	9.06196	7.79301	9.59832	0	12.9706	5	1	0
1	0	0		21.7691	5.18367	10.4627	5.03	0.998004	5.09987	13.8027	9.06196	7.79301	9.59832	0	12.9706	8	0	1
6	1000	0	7.5	13.2237	2.02167	4.83716	5.42	0.999001	4.45435	13.5137	8.25375	6.95808	9.06612	0	12.5886	5	0	1
5	0	0		21.7691	5.18367	10.4627	5.03	0.9994	5.09987	13.8027	9.06196	7.79301	9.59832	0	12.9706	9	0	0
1	8200	0	4.5	21.7691	5.18367	10.4627	5.03	0.9996	5.09987	13.8027	9.06196	7.79301	9.59832	0	12.9706	8	0	1
22	0	0	1	31.196	6.69211	15.3912	2.95	1	6.10032	13.7884	9.71178	7.80421	10.3635	0	13.3978	6	1	0
4	250	0	5.66667	21.7691	5.18367	10.4627	5.03	0.998004	5.09987	13.8027	9.06196	7.79301	9.59832	0	12.9706	6	1	0
1	0	204		11.4543	1.69735	4.05783	8.15	0.988142	5.63835	15.2988	9.81526	8.79734	10.4801	7.31389	13.9345	8	0	0
7	80000	300	4	21.7691	5.18367	10.4627	5.03	0.998004	5.09987	13.8027	9.06196	7.79301	9.59832	0	12.9706	8	1	0
18	1000	6.6	6.5	22.8776	3.90673	7.34915	6.67	0.999001	5.26269	13.9532	9.17502	7.66539	9.82898	0	12.9119	6	0	0
3	2000	0	3	64.695	3.45351	20.9135	1.55	0.999001	5.57973	14.168	9.49304	7.9024	10.1831	0	13.3587	7	0	0
1	0	0		4.574	5.71305	3.26138	3.36	1	6.67456	13.5168	8.99231	6.97243	9.63023	0	12.8743	8	0	0
8	400	0	5.5	161.119	2.49245	24.367	2.06	0.9998	5.8522	14.4352	9.8423	7.82827	10.5114	0	13.4094	8	0	0
11	5000	7.2	8	10.3013	2.77713	11.7516	3.38	0.99996	6.27476	13.6557	9.17689	6.93778	9.93198	0	13.0391	7	1	1
2	0	0		16.5728	49.0917	6.86913	8.39	0.998602	5.14749	12.8702	8.57697	7.47828	9.32081	5.35186	12.7217	7	0	0
13	0	156	4	21.7691	5.18367	10.4627	5.03	0.998801	5.09987	13.8027	9.06196	7.79301	9.59832	0	12.9706	4	1	0
5	0	0		13.0627	6.83197	5.45615	2.67	0.0098951	5.65948	15.6026	10.1571	8.85653	10.6064	0	14.0936	8	1	1
7	7000	348	3.5	24.4408	1.4688	9.04967	4.89	0.999001	5.40717	14.3409	9.64517	8.22614	10.1257	0	13.4784	7	1	1
3	0	156		21.7691	5.18367	10.4627	5.03	0.997009	5.09987	13.8027	9.06196	7.79301	9.59832	0	12.9706	8	1	1
3	0	140	6	38.3068	4.77034	16.0349	2.95	0.967118	5.70378	13.9867	9.47509	7.92713	10.4976	5.3033	13.4914	7	1	1
1	0	0	3	88.551	3.59665	90.3705	1.07	0.999001	5.75574	12.253	9.14067	7.0362	9.71396	4.8752	12.7962	10	1	1
14	0	14		79.116	1.55316	43.0166	2.34	0.998522	5.51745	13.4439	8.84851	7.00778	9.50718	0	12.8687	8	0	0
7	10600	0	7.66667	13.6108	1.64384	11.0163	5.2	0.998004	6.20254	14.9865	9.54838	8.19908	10.4016	0	13.4166	6	0	1
12	0	0		40.2822	3.02705	10.8769	7.29	1	5.58725	14.6222	9.45297	8.17545	10.3184	0	13.712	6	0	0
22	0	0		31.196	6.69211	15.3912	2.95	0.999201	6.10032	13.7884	9.71178	7.80421	10.3635	0	13.3978	5	1	1
2	0	319.2	3.66667	161.119	2.49245	24.367	2.06	0.990099	5.8522	14.4352	9.8423	7.82827	10.5114	0	13.4094	8	0	0
2	250	0	4.33333	14.671	6.64229	12.1713	1.38	0.998402	5.30827	14.5232	9.63495	7.70185	10.2016	0	13.191	5	0	1
16	2000	0	4	40.2822	3.02705	10.8769	7.29	1	5.58725	14.6222	9.45297	8.17545	10.3184	0	13.712	3	0	0
13	0	0		40.2822	3.02705	10.8769	7.29	1	5.58725	14.6222	9.45297	8.17545	10.3184	0	13.712	8	1	1
0	6000	0	4	31.7273	3.26958	14.3713	2.52	0.998004	5.5835	15.1817	9.68059	8.51336	10.8044	0	13.7316	7	0	1
10	23000	0	9	24.4408	1.4688	9.04967	4.89	0.996016	5.40717	14.3409	9.64517	8.22614	10.1257	0	13.4784	9	0	0
10	4000	0	4	32.4887	8.52654	6.55345	2.49	1	4.76217	13.6589	8.87305	7.51297	9.54194	6.21661	12.7787	6	1	0
15	0	0	9.33333	4.574	5.71305	3.26138	3.36	1	6.67456	13.5168	8.99231	6.97243	9.63023	0	12.8743	3	0	0
3	0	0	1	4.574	5.71305	3.26138	3.36	0.9998	6.67456	13.5168	8.99231	6.97243	9.63023	1.60944	12.8743	7	1	0
3	7000	7.2	8.2	40.2822	3.02705	10.8769	7.29	0.999001	5.58725	14.6222	9.45297	8.17545	10.3184	0	13.712	8	0	0
21	4000	15	6.25	10.3013	2.77713	11.7516	3.38	1	6.27476	13.6557	9.17689	6.93778	9.93198	0	13.0391	3	0	1
6	1000	0	6.2	18.6439	3.7563	15.158	4.94	0.997407	5.26786	13.5463	8.76124	6.71176	9.54424	0	13.036	7	0	0
1	0	24	7	25.8612	5.23735	11.6907	2.8	0.998004	4.85981	13.0351	8.1898	6.44199	9.22955	0	12.5985	6	1	1
10	0	0	5	28.5163	2.56326	14.9409	10.57	1	5.21494	12.3913	8.23377	6.14426	9.32875	8.0067	12.9182	6	0	0
14	0	0	5	43.3667	5.08387	52.9032	3.43	0.998004	4.54329	13.1039	8.43425	6.84969	9.20984	8.51739	12.0755	0.5	0	1
4	4500	0	6	24.4408	1.4688	9.04967	4.89	0.9998	5.40717	14.3409	9.64517	8.22614	10.1257	0	13.4784	6	0	0
10	0	0		40.2822	3.02705	10.8769	7.29	1	5.58725	14.6222	9.45297	8.17545	10.3184	0	13.712	6	0	0
6	0	0	4.66667	129.213	46.652	27.6193	1.67	0.999992	5.22036	11.3171	8.44096	6.2402	9.22503	6.90876	12.6333	2	0	1
11	0	6.6	6	45.9266	8.09126	72.9454	1.2	0.999001	4.84419	12.8403	8.34165	6.23212	9.14452	5.3033	11.8449	5	1	1
4	0	0		31.7273	3.26958	14.3713	2.52	1	5.5835	15.1817	9.68059	8.51336	10.8044	8.2943	13.7316	4	0	0
5	0	158		17.9085	6.65364	4.75217	3.9	1	5.49306	15.1808	9.87914	9.27968	10.6166	8.57565	14.2294	4	0	0
3	5000	0	8	14.5467	3.79604	15.8266	3.31	0.996016	5.31812	12.743	8.78905	7.10393	9.60346	0	13.1151	8	1	1
9	0	0	7.75	95.3384	2.17044	2417.82	3.12	0.998004	5.7301	13.1945	9.06901	7.20652	9.68788	0	13.2773	8	0	1
2	0	0	8	33.2302	2.30821	10.0033	7.36	0.998004	5.59099	13.4619	8.8355	7.13782	9.61527	8.46611	13.2758	8	1	1
22	2000	0	6	53.9774	4.08695	23.7407	2.56	1	4.98361	13.0787	8.75794	6.89325	9.37806	0	12.3952	2	0	0
0	0	0		53.9774	4.08695	23.7407	2.56	0.998004	4.98361	13.0787	8.75794	6.89325	9.37806	7.17089	12.3952	9	0	0
5	8000	7.2	8	35.5567	9.67155	28.7929	5.22	0.996016	5.56834	12.8294	8.62191	6.68363	9.03896	0	12.5516	5	0	0
3	0	0	5	17.9085	6.65364	4.75217	3.9	1	5.49306	15.1808	9.87914	9.27968	10.6166	7.43897	14.2294	8	0	0
25	0	0	5	46.5822	7.80267	12.0369	3.99	1	5.01063	13.3694	8.84722	7.50581	9.76658	9.21034	12.9919	6	0	1
3	3000	262.8	3.5	31.7273	3.26958	14.3713	2.52	1	5.5835	15.1817	9.68059	8.51336	10.8044	0	13.7316	5	0	0
11	0	2	4.5	25.6036	5.50191	11.7315	4.29	0.9996	5.66296	13.8335	9.68633	7.50229	9.82461	0	12.7648	8	1	1
4	0	0		17.9085	6.65364	4.75217	3.9	0.990099	5.49306	15.1808	9.87914	9.27968	10.6166	0	14.2294	7	0	0
9	4600	0	4.66667	13.0162	3.48362	7.08513	4.21	1	5.1985	14.4858	9.23523	7.89725	9.9464	0	13.1447	8	0	0
16	0	0	2.33333	46.5172	24.79	23.5073	4.75	0.998004	5.93224	12.4288	7.88796	5.77034	8.96354	0	12.1782	8	0	1
1	0	0		64.695	3.45351	20.9135	1.55	0.9994	5.57973	14.168	9.49304	7.9024	10.1831	0	13.3587	7	1	1
22	0	2.6	5.75	28.5163	2.56326	14.9409	10.57	1	5.21494	12.3913	8.23377	6.14426	9.32875	0	12.9182	3	0	0
0	0	0		17.9085	6.65364	4.75217	3.9	1	5.49306	15.1808	9.87914	9.27968	10.6166	0	14.2294	4	1	0
2	0	0	5	13.0627	6.83197	5.45615	2.67	0.99976	5.65948	15.6026	10.1571	8.85653	10.6064	0	14.0936	7	0	0
6	0	0	1	70.8158	5.21256	18.6404	1.31	1	5.43372	11.879	8.90191	7.0443	9.34923	0	12.8086	6	0	0
8	0	0		19.1761	1.62238	15.626	3.14	0.961538	4.94164	12.3993	8.35208	6.83638	9.10075	0	12.5242	9	0	1
3	0	0	8	31.196	6.69211	15.3912	2.95	0.994036	6.10032	13.7884	9.71178	7.80421	10.3635	0	13.3978	5	0	0
7	0	0	8	19.1761	1.62238	15.626	3.14	0.999201	4.94164	12.3993	8.35208	6.83638	9.10075	0	12.5242	5	0	1
17	0	0	5	79.116	1.55316	43.0166	2.34	0.99999	5.51745	13.4439	8.84851	7.00778	9.50718	0	12.8687	6	0	1
2	2000	60.12	4	7.67035	1.88254	3.24265	5.77	0.998999	6.49224	15.6155	10.5938	8.83282	11.2034	0	13.9796	4	0	0
8	0	0	4	70.8158	5.21256	18.6404	1.31	0.996016	5.43372	11.879	8.90191	7.0443	9.34923	0	12.8086	6	1	1
11	0	0	6.5	70.8158	5.21256	18.6404	1.31	1	5.43372	11.879	8.90191	7.0443	9.34923	0	12.8086	5	0	0
9	600	0	7	129.213	46.652	27.6193	1.67	0.994036	5.22036	11.3171	8.44096	6.2402	9.22503	0	12.6333	9	0	1
10	0	0		137.834	4.40541	188.693	0	0.997009	6.65028	11.7448	8.73182	6.31995	9.34207	0	12.7019	4.5	0	0
19	0	416.04	2.66667	70.8158	5.21256	18.6404	1.31	0.994036	5.43372	11.879	8.90191	7.0443	9.34923	0	12.8086	5	0	0
11	0	0		70.8158	5.21256	18.6404	1.31	1	5.43372	11.879	8.90191	7.0443	9.34923	0	12.8086	5	0	0
8	2500	0	5	19.1761	1.62238	15.626	3.14	1	4.94164	12.3993	8.35208	6.83638	9.10075	0	12.5242	6	0	1
18	900	91.2	3	35.5567	9.67155	28.7929	5.22	0.999001	5.56834	12.8294	8.62191	6.68363	9.03896	0	12.5516	6	0	0
4	5000	144	10	4.574	5.71305	3.26138	3.36	0.9996	6.67456	13.5168	8.99231	6.97243	9.63023	0	12.8743	5	0	0
0	2660	0	4.83333	13.0162	3.48362	7.08513	4.21	0.998004	5.1985	14.4858	9.23523	7.89725	9.9464	0	13.1447	6	0	0
4	5000	0	3	21.4219	3.48553	4.88499	3.51	0.99984	5.1358	14.3549	8.99554	7.87523	9.63443	3.93183	13.0565	8	1	0
11	0	0	7	19.1761	1.62238	15.626	3.14	0.998004	4.94164	12.3993	8.35208	6.83638	9.10075	0	12.5242	5	0	0
5	0	0	7.33333	19.1761	1.62238	15.626	3.14	1	4.94164	12.3993	8.35208	6.83638	9.10075	0	12.5242	8	0	1
10	0	0		70.8158	5.21256	18.6404	1.31	1	5.43372	11.879	8.90191	7.0443	9.34923	0	12.8086	5	0	0
17	0	6.6	7.4	70.8158	5.21256	18.6404	1.31	0.998004	5.43372	11.879	8.90191	7.0443	9.34923	0	12.8086	4	0	1
14	0	0	8.5	10.3013	2.77713	11.7516	3.38	1	6.27476	13.6557	9.17689	6.93778	9.93198	0	13.0391	6	0	0
4	0	0	8	13.6108	1.64384	11.0163	5.2	0.998004	6.20254	14.9865	9.54838	8.19908	10.4016	0	13.4166	7	0	1
1	0	0	7	19.1761	1.62238	15.626	3.14	0.996016	4.94164	12.3993	8.35208	6.83638	9.10075	0	12.5242	9	0	0
2	8000	0	6.33333	13.2237	2.02167	4.83716	5.42	1	4.45435	13.5137	8.25375	6.95808	9.06612	4.11087	12.5886	8	0	1
1	6800	0	8	19.1761	1.62238	15.626	3.14	0.9996	4.94164	12.3993	8.35208	6.83638	9.10075	8.2943	12.5242	9	0	1
7	0	0		22.9363	2.43419	22.7431	2.54	0.998004	5.32788	11.4771	9.085	6.95283	9.72143	0	12.9962	6	0	1
12	0	0	4.66667	70.8158	5.21256	18.6404	1.31	0.998004	5.43372	11.879	8.90191	7.0443	9.34923	0	12.8086	4	0	1
21	0	0		49.4167	3.1387	29.7491	4.91	0.998402	5.01728	14.2962	8.60904	7.78313	9.73542	0	12.7212	5	0	0
3	0	0		25.1848	3.26724	5.25082	3.64	0.996016	5.22575	15.4309	9.81749	8.70951	10.1055	7.1317	13.9782	8	1	1
16	0	4	7	19.1761	1.62238	15.626	3.14	0.999001	4.94164	12.3993	8.35208	6.83638	9.10075	5.3033	12.5242	2	0	1
12	0	0	6.5	70.8158	5.21256	18.6404	1.31	0.998004	5.43372	11.879	8.90191	7.0443	9.34923	0	12.8086	5	0	1
13	500	6	5.66667	19.1761	1.62238	15.626	3.14	1	4.94164	12.3993	8.35208	6.83638	9.10075	0	12.5242	3	0	1
14	0	0		70.8158	5.21256	18.6404	1.31	0.9996	5.43372	11.879	8.90191	7.0443	9.34923	0	12.8086	8	0	0
10	0	0		161.119	2.49245	24.367	2.06	0.9998	5.8522	14.4352	9.8423	7.82827	10.5114	8.0067	13.4094	3	0	0
13	0	4.5	7.2	19.1761	1.62238	15.626	3.14	1	4.94164	12.3993	8.35208	6.83638	9.10075	0	12.5242	4	0	1
2	6100	0	5.42857	112.847	6.97685	19.4917	2.68	0.980392	5.49306	13.4753	8.50228	6.99593	9.75237	0	12.7435	10	1	0
4	0	240	5	95.3384	2.17044	2417.82	3.12	0.999001	5.7301	13.1945	9.06901	7.20652	9.68788	0	13.2773	8	1	1
6	2000	0	7.5	70.8158	5.21256	18.6404	1.31	1	5.43372	11.879	8.90191	7.0443	9.34923	0	12.8086	6	0	0
13	1200	0	1	46.5172	24.79	23.5073	4.75	0.99988	5.93224	12.4288	7.88796	5.77034	8.96354	0	12.1782	3	1	0
19	3200	0	5.66667	70.8158	5.21256	18.6404	1.31	0.9998	5.43372	11.879	8.90191	7.0443	9.34923	0	12.8086	4	0	0
16	440	0	5.5	40.0613	2.63863	63.3048	1.98	1	4.5326	11.7578	7.00941	5.19018	8.20166	0	11.6901	5	0	0
5	1300	180	7	19.1761	1.62238	15.626	3.14	0.998004	4.94164	12.3993	8.35208	6.83638	9.10075	6.21661	12.5242	8	0	1
3	400	0	4	45.9266	8.09126	72.9454	1.2	0.980392	4.84419	12.8403	8.34165	6.23212	9.14452	1.79176	11.8449	6	0	1
19	600	18	5.5	38.3068	4.77034	16.0349	2.95	0.9996	5.70378	13.9867	9.47509	7.92713	10.4976	1.79176	13.4914	8	0	1
22	2000	0	7	18.6439	3.7563	15.158	4.94	0.990099	5.26786	13.5463	8.76124	6.71176	9.54424	5.70711	13.036	4	1	1
4	0	0		45.0728	4.92154	39.5988	1.55	0.998004	5.02388	13.6091	9.14078	7.01923	9.47478	0	12.3315	6	0	1
6	0	0	2	25.045	6.39666	22.8753	2.24	1	4.89784	13.0428	8.66285	6.80055	9.43292	0	12.5603	8	1	1
17	1200	0	5	6.65795	0.95643	5.45643	3.89	0.99984	5.43808	12.9168	8.73085	6.73035	9.55924	4.11087	12.3368	4	1	0
6	0	0	1	70.8158	5.21256	18.6404	1.31	0.9998	5.43372	11.879	8.90191	7.0443	9.34923	0	12.8086	6	0	1
18	0	6.6	2.16667	70.8158	5.21256	18.6404	1.31	1	5.43372	11.879	8.90191	7.0443	9.34923	0	12.8086	4	0	0
5	50	0	7	35.5567	9.67155	28.7929	5.22	0.9994	5.56834	12.8294	8.62191	6.68363	9.03896	0	12.5516	10	0	0
5	0	0		46.014	4.02828	10.3701	4.83	1	5.09987	12.4841	9.03097	7.57646	9.67627	0	12.9424	6	0	0
3	0	0		46.5822	7.80267	12.0369	3.99	0.999001	5.01063	13.3694	8.84722	7.50581	9.76658	0	12.9919	6	0	0
7	0	0		37.1106	7.95942	10.3791	5.79	1	5.56068	14.03	10.019	8.17268	10.5375	7.60639	13.7744	8	0	0
12	0	7.2	8	70.8158	5.21256	18.6404	1.31	0.9998	5.43372	11.879	8.90191	7.0443	9.34923	0	12.8086	5	1	0
15	900	6.6	6	45.9266	8.09126	72.9454	1.2	1	4.84419	12.8403	8.34165	6.23212	9.14452	0	11.8449	4	0	1
7	1500	6.6	4.5	21.9655	1.09382	12.6493	4.67	0.998004	4.54329	13.5444	8.69215	7.65537	9.75898	0	12.881	6	0	0
7	0	0	4	70.8158	5.21256	18.6404	1.31	0.998004	5.43372	11.879	8.90191	7.0443	9.34923	0	12.8086	7	0	0
12	10000	0	1	99.1659	14.9759	31.9912	1.52	0.990099	4.65396	13.6727	8.39796	6.56602	9.18922	5.3033	12.1855	7	0	1
22	0	50	5	79.116	1.55316	43.0166	2.34	1	5.51745	13.4439	8.84851	7.00778	9.50718	0	12.8687	8	0	0
25	0	0	8	37.1106	7.95942	10.3791	5.79	1	5.56068	14.03	10.019	8.17268	10.5375	0	13.7744	1	0	0
8	0	0	1	70.8158	5.21256	18.6404	1.31	1	5.43372	11.879	8.90191	7.0443	9.34923	5.99396	12.8086	5	1	1
5	0	0	7	95.3384	2.17044	2417.82	3.12	0.998004	5.7301	13.1945	9.06901	7.20652	9.68788	8.61269	13.2773	7	1	1
0	0	0	1	70.8158	5.21256	18.6404	1.31	0.998004	5.43372	11.879	8.90191	7.0443	9.34923	0	12.8086	7	0	1
14	0	0	4	70.8158	5.21256	18.6404	1.31	1	5.43372	11.879	8.90191	7.0443	9.34923	0	12.8086	8	0	1
1	0	0		64.695	3.45351	20.9135	1.55	0.996016	5.57973	14.168	9.49304	7.9024	10.1831	0	13.3587	13	0	1
2	1700	0	7	17.7827	2.28905	6.03359	3.58	0.998004	5.05625	13.8261	9.44201	7.92132	9.68197	0	13.3425	6	0	0
5	500	0	6	45.9266	8.09126	72.9454	1.2	0.994036	4.84419	12.8403	8.34165	6.23212	9.14452	6.23637	11.8449	6	0	1
4	0	0	6	31.7273	3.26958	14.3713	2.52	0.998004	5.5835	15.1817	9.68059	8.51336	10.8044	0	13.7316	4	1	1
20	0	0	8	70.8158	5.21256	18.6404	1.31	0.998004	5.43372	11.879	8.90191	7.0443	9.34923	0	12.8086	4	0	0
14	0	9.62	1	38.3068	4.77034	16.0349	2.95	0.999001	5.70378	13.9867	9.47509	7.92713	10.4976	7.65017	13.4914	6	0	1
3	0	0	5	70.8158	5.21256	18.6404	1.31	0.998004	5.43372	11.879	8.90191	7.0443	9.34923	0	12.8086	6	0	0
7	0	0	9	70.8158	5.21256	18.6404	1.31	0.999001	5.43372	11.879	8.90191	7.0443	9.34923	0	12.8086	5	0	0
5	0	0	3	70.8158	5.21256	18.6404	1.31	0.994036	5.43372	11.879	8.90191	7.0443	9.34923	0	12.8086	6	0	0
8	11500	302.28	5	45.9266	8.09126	72.9454	1.2	0.990688	4.84419	12.8403	8.34165	6.23212	9.14452	8.0067	11.8449	6	1	1
3	3200	192	4.16667	45.9266	8.09126	72.9454	1.2	0.994036	4.84419	12.8403	8.34165	6.23212	9.14452	0	11.8449	7	0	0
3	60	0	6.5	70.8158	5.21256	18.6404	1.31	1	5.43372	11.879	8.90191	7.0443	9.34923	3.04452	12.8086	4	0	1
0	0	9.6		45.9266	8.09126	72.9454	1.2	1	4.84419	12.8403	8.34165	6.23212	9.14452	0	11.8449	7	0	0
4	0	9	5.42857	70.8158	5.21256	18.6404	1.31	1	5.43372	11.879	8.90191	7.0443	9.34923	8.51739	12.8086	5	0	1
2	0	0	1	70.8158	5.21256	18.6404	1.31	0.998004	5.43372	11.879	8.90191	7.0443	9.34923	0	12.8086	7	0	0
6	0	18		45.9266	8.09126	72.9454	1.2	0.999201	4.84419	12.8403	8.34165	6.23212	9.14452	0	11.8449	6	0	1
2	200	0	5	13.0162	3.48362	7.08513	4.21	1	5.1985	14.4858	9.23523	7.89725	9.9464	0	13.1447	7	0	0
21	0	0		43.3667	5.08387	52.9032	3.43	1	4.54329	13.1039	8.43425	6.84969	9.20984	0	12.0755	5	0	1
2	0	300	3.75	70.8158	5.21256	18.6404	1.31	0.998402	5.43372	11.879	8.90191	7.0443	9.34923	0	12.8086	10	0	0
0	0	0		70.8158	5.21256	18.6404	1.31	0.9994	5.43372	11.879	8.90191	7.0443	9.34923	4.61512	12.8086	6	0	1
8	0	176.4	2.66667	161.119	2.49245	24.367	2.06	0.9994	5.8522	14.4352	9.8423	7.82827	10.5114	0	13.4094	8	0	0
8	3000	0	2.8	37.1106	7.95942	10.3791	5.79	1	5.56068	14.03	10.019	8.17268	10.5375	0	13.7744	6	0	0
22	2000	0	5.5	70.8158	5.21256	18.6404	1.31	1	5.43372	11.879	8.90191	7.0443	9.34923	0	12.8086	4	0	0
16	0	0	5	197.178	9.00114	36.7504	0	0.999201	4.93447	11.9476	8.02191	5.62469	8.96878	6.90876	12.2385	6	0	0
3	6000	0	2	95.3384	2.17044	2417.82	3.12	0.998004	5.7301	13.1945	9.06901	7.20652	9.68788	0	13.2773	7	0	1
6	7000	0	3.66667	95.3384	2.17044	2417.82	3.12	0.804376	5.7301	13.1945	9.06901	7.20652	9.68788	0	13.2773	7	0	1
8	0	0	2	35.9234	7.96396	20.7123	4.92	0.9998	4.95583	13.3379	8.94898	7.27491	9.49175	0	12.4256	8	0	0
9	0	15.6	1	37.1771	4.22283	12.7068	10.96	0.998004	5.52943	13.6866	8.79951	7.07051	9.6112	8.10198	12.8354	7	0	1
2	2300	0	2.5	13.5739	3.15306	5.75735	1.7	0.9994	4.68213	15.1731	9.43684	8.79199	10.0928	6.3986	13.6348	8	1	1
8	830	19	4.4	38.5157	9.00892	35.1073	4.92	0.9996	5.11799	12.7587	8.47804	6.68889	9.39599	3.04452	12.9032	6	0	1
7	500	0	4	70.7967	7.30491	27.9597	0.92	0.998004	5.57595	13.4644	8.91099	7.13681	9.4747	0	12.9298	6	1	1
1	1000	0	7.5	38.3068	4.77034	16.0349	2.95	0.998801	5.70378	13.9867	9.47509	7.92713	10.4976	7.4961	13.4914	10	1	0
12	0	0	8	112.847	6.97685	19.4917	2.68	0.9996	5.49306	13.4753	8.50228	6.99593	9.75237	5.70711	12.7435	3	0	0
8	0	36		19.6243	1.75064	5.77796	0.91	1	6.13556	16.6526	10.3034	9.33329	10.7069	0	14.9218	4	0	0
3	0	0		45.9266	8.09126	72.9454	1.2	0.997009	4.84419	12.8403	8.34165	6.23212	9.14452	5.3033	11.8449	5	0	1
7	0	0	3	88.551	3.59665	90.3705	1.07	0.9996	5.75574	12.253	9.14067	7.0362	9.71396	5.70711	12.7962	9	0	0
3	0	0	1	68.1757	3.00802	28.1185	15.37	0.996016	5.0876	14.1584	9.28229	7.216	10.143	5.70711	12.7356	7	0	0
12	0	0		70.8158	5.21256	18.6404	1.31	1	5.43372	11.879	8.90191	7.0443	9.34923	0	12.8086	10	0	0
2	0	7.2	5	17.7827	2.28905	6.03359	3.58	0.999001	5.05625	13.8261	9.44201	7.92132	9.68197	0	13.3425	6	0	0
9	0	0	3.66667	31.196	6.69211	15.3912	2.95	1	6.10032	13.7884	9.71178	7.80421	10.3635	0	13.3978	4	1	0
14	0	0	6	95.3384	2.17044	2417.82	3.12	0.9998	5.7301	13.1945	9.06901	7.20652	9.68788	0	13.2773	8	1	1
0	0	0		46.5172	24.79	23.5073	4.75	0.9996	5.93224	12.4288	7.88796	5.77034	8.96354	0	12.1782	8	0	1
10	0	0	5.66667	95.3384	2.17044	2417.82	3.12	0.998004	5.7301	13.1945	9.06901	7.20652	9.68788	0	13.2773	3	0	1
22	0	0	3	46.014	4.02828	10.3701	4.83	0.925926	5.09987	12.4841	9.03097	7.57646	9.67627	0	12.9424	7	0	0
5	0	0	6.5	95.3384	2.17044	2417.82	3.12	0.998004	5.7301	13.1945	9.06901	7.20652	9.68788	7.43897	13.2773	7	0	1
10	0	0		31.196	6.69211	15.3912	2.95	0.99108	6.10032	13.7884	9.71178	7.80421	10.3635	0	13.3978	5	0	0
14	0	0	2	112.847	6.97685	19.4917	2.68	0.9994	5.49306	13.4753	8.50228	6.99593	9.75237	5.70378	12.7435	5	0	0
7	800	0	5.5	95.3384	2.17044	2417.82	3.12	0.9996	5.7301	13.1945	9.06901	7.20652	9.68788	0	13.2773	7	1	1
4	0	120		71.5174	4.88519	70.0469	1.4	0.998004	4.20469	13.8022	7.98854	6.95233	9.10565	5.70711	12.0966	5	1	0
10	700	0	6	57.8251	1.82283	61.8878	0.9	1	5.10595	12.0105	8.2943	6.70198	9.32706	0	12.4141	9	1	1
5	0	0		38.3068	4.77034	16.0349	2.95	0.9999	5.70378	13.9867	9.47509	7.92713	10.4976	0	13.4914	8	0	1
10	2500	0	2.5	30.4137	3.85607	12.7508	4.71	0.998004	5.2832	13.2943	9.11163	7.19824	9.55002	5.99396	12.8951	7	1	1
14	0	0	6.5	28.5163	2.56326	14.9409	10.57	0.9996	5.21494	12.3913	8.23377	6.14426	9.32875	0	12.9182	5	0	0
7	0	0	3.5	21.7691	5.18367	10.4627	5.03	0.9998	5.09987	13.8027	9.06196	7.79301	9.59832	0	12.9706	6	0	0
4	0	0	6.25	35.9234	7.96396	20.7123	4.92	0.998004	4.95583	13.3379	8.94898	7.27491	9.49175	0	12.4256	7	0	0
2	0	0	2	95.3384	2.17044	2417.82	3.12	0.994036	5.7301	13.1945	9.06901	7.20652	9.68788	0	13.2773	5	1	1
8	2500	391.2	4.5	49.2301	1.13721	11.6334	2.6	0.998004	4.96284	13.4263	8.80087	7.68628	9.35945	0	12.6665	6	1	0
7	0	0		72.7313	4.49275	50.5882	1.94	0.999001	5.33754	13.5026	9.1526	7.30358	9.97315	0	12.7357	8	1	1
12	0	0		137.834	4.40541	188.693	0	0.998004	6.65028	11.7448	8.73182	6.31995	9.34207	0	12.7019	8	0	0
15	11000	6.6	6.2	38.5607	8.22082	57.191	1.45	0.996016	5.93754	12.54	9.09009	7.19818	10.0378	5.3033	13.3323	5	0	0
15	2000	6.6	5	45.9266	8.09126	72.9454	1.2	0.999001	4.84419	12.8403	8.34165	6.23212	9.14452	0	11.8449	7	0	1
2	0	0	8	102.823	2.15791	30.4517	1.26	0.998004	5.35659	12.9961	8.34093	6.4936	9.14174	0	12.4187	6	0	0
9	7900	0	8	22.9363	2.43419	22.7431	2.54	0.998004	5.32788	11.4771	9.085	6.95283	9.72143	0	12.9962	5	0	0
12	0	0	6.5	31.3043	4.39949	26.2412	4.45	1	5.84064	11.7409	9.06439	7.01354	9.75278	0	13.1614	4	0	0
11	2300	0	6.33333	17.7827	2.28905	6.03359	3.58	0.999001	5.05625	13.8261	9.44201	7.92132	9.68197	0	13.3425	8	0	1
2	0	12.5		32.4887	8.52654	6.55345	2.49	0.769231	4.76217	13.6589	8.87305	7.51297	9.54194	0	12.7787	9	1	0
23	2600	0.5	8.4	10.3013	2.77713	11.7516	3.38	1	6.27476	13.6557	9.17689	6.93778	9.93198	0	13.0391	2	0	0
7	0	0		102.823	2.15791	30.4517	1.26	0.980392	5.35659	12.9961	8.34093	6.4936	9.14174	0	12.4187	5	1	1
1	0	0	2	25.9573	4.8639	6.47387	5.5	0.9996	4.30406	12.222	8.2802	6.47422	8.58653	0	11.7822	6	1	1
6	0	0	5	13.6108	1.64384	11.0163	5.2	0.996016	6.20254	14.9865	9.54838	8.19908	10.4016	0	13.4166	8	0	1
19	1000	0	8	102.823	2.15791	30.4517	1.26	0.9999	5.35659	12.9961	8.34093	6.4936	9.14174	0	12.4187	5	0	0
10	0	0	1	48.1945	6.26818	23.5441	3.37	0.9998	5.98141	14.4954	9.99707	8.31475	10.5395	5.3033	13.6822	10	1	0
6	0	0	6	102.823	2.15791	30.4517	1.26	1	5.35659	12.9961	8.34093	6.4936	9.14174	6.55251	12.4187	7	1	0
0	0	0		25.9573	4.8639	6.47387	5.5	0.9996	4.30406	12.222	8.2802	6.47422	8.58653	7.09091	11.7822	8	0	0
14	2000	0	6.33333	10.3013	2.77713	11.7516	3.38	0.998801	6.27476	13.6557	9.17689	6.93778	9.93198	8.85381	13.0391	5	0	1
1	9000	264	2.75	119.674	4.85237	51.3069	2.56	0.998004	6.05678	12.1273	9.93008	6.92542	10.1562	0	12.846	8	1	0
4	1500	0	5	21.4219	3.48553	4.88499	3.51	0.998004	5.1358	14.3549	8.99554	7.87523	9.63443	7.6014	13.0565	4	0	0
20	0	0	8	10.3013	2.77713	11.7516	3.38	1	6.27476	13.6557	9.17689	6.93778	9.93198	5.63835	13.0391	4	0	0
16	900	0	8	83.365	8.14485	38.7056	1.61	0.9998	5.41165	12.4062	8.81907	6.98377	9.69462	0	12.9632	6	0	0
17	5000	0	6	7.67035	1.88254	3.24265	5.77	0.9994	6.49224	15.6155	10.5938	8.83282	11.2034	6.3986	13.9796	8	1	0
2	500	0	5	46.5172	24.79	23.5073	4.75	0.9996	5.93224	12.4288	7.88796	5.77034	8.96354	0	12.1782	8	0	0
6	0	0	3.33333	88.3597	5.11568	62.2398	2.68	0.9994	5.07517	13.5015	9.51635	7.30492	10.6689	0	12.9513	5	0	0
7	0	0		17.9085	6.65364	4.75217	3.9	1	5.49306	15.1808	9.87914	9.27968	10.6166	0	14.2294	8	0	0
11	0	9.6		53.0737	3.39154	17.1029	3.03	0.9998	7.24993	16.1487	10.8115	9.21158	11.5819	0	14.9746	5	0	0
6	0	103.2	2.75	70.8158	5.21256	18.6404	1.31	1	5.43372	11.879	8.90191	7.0443	9.34923	0	12.8086	7	1	0
1	0	0	3.5	95.3384	2.17044	2417.82	3.12	0.9998	5.7301	13.1945	9.06901	7.20652	9.68788	0	13.2773	8	0	1
4	0	192	8	7.42001	3.1188	12.5448	4.18	0.833333	5.0814	13.0687	8.85538	6.92848	9.60663	3.43399	12.8997	6	0	0
8	0	0	8	15.468	6.07891	9.83951	2.27	0.998801	5.60212	12.991	9.02738	7.25027	10.0735	0	13.3227	5	1	1
1	8000	0	3.83333	119.674	4.85237	51.3069	2.56	0.980392	6.05678	12.1273	9.93008	6.92542	10.1562	0	12.846	7	0	0
12	0	246	8.33333	102.823	2.15791	30.4517	1.26	0.9994	5.35659	12.9961	8.34093	6.4936	9.14174	0	12.4187	7	1	1
10	0	0		31.196	6.69211	15.3912	2.95	0.998004	6.10032	13.7884	9.71178	7.80421	10.3635	6.90876	13.3978	7	0	1
12	0	151.2		68.1757	3.00802	28.1185	15.37	0.996016	5.0876	14.1584	9.28229	7.216	10.143	0	12.7356	6	1	1
27	0	0	7	71.5174	4.88519	70.0469	1.4	1	4.20469	13.8022	7.98854	6.95233	9.10565	0	12.0966	6	0	0
13	0	0	5.75	53.9774	4.08695	23.7407	2.56	0.9994	4.98361	13.0787	8.75794	6.89325	9.37806	0	12.3952	7	0	0
16	2800	0	4.75	42.0482	6.74697	21.2021	7.1	0.999301	5.62762	12.1704	8.73279	6.77999	9.40451	2.77259	12.8489	8	1	0
18	0	0		6.65795	0.95643	5.45643	3.89	0.99988	5.43808	12.9168	8.73085	6.73035	9.55924	5.99396	12.3368	7	0	0
19	0	0	4	31.7273	3.26958	14.3713	2.52	1	5.5835	15.1817	9.68059	8.51336	10.8044	7.6014	13.7316	6	1	0
24	1000	84	7.66667	15.468	6.07891	9.83951	2.27	1	5.60212	12.991	9.02738	7.25027	10.0735	0	13.3227	5	0	0
6	6000	0	4.5	46.5172	24.79	23.5073	4.75	0.9999	5.93224	12.4288	7.88796	5.77034	8.96354	0	12.1782	8	1	0
5	0	0	10	42.0482	6.74697	21.2021	7.1	0.998004	5.62762	12.1704	8.73279	6.77999	9.40451	4.61512	12.8489	7	0	0
7	2600	0	4.33333	49.4167	3.1387	29.7491	4.91	0.999001	5.01728	14.2962	8.60904	7.78313	9.73542	0	12.7212	6	0	1
3	0			13.0627	6.83197	5.45615	2.67		5.65948	15.6026	10.1571	8.85653	10.6064	0	14.0936	7	0	1
20	0	36	5	7.67035	1.88254	3.24265	5.77	1	6.49224	15.6155	10.5938	8.83282	11.2034	0	13.9796	4	0	1
3	0	0		46.5822	7.80267	12.0369	3.99	0.9996	5.01063	13.3694	8.84722	7.50581	9.76658	0	12.9919	6	0	0
1	0	0	4	112.847	6.97685	19.4917	2.68	0.9996	5.49306	13.4753	8.50228	6.99593	9.75237	5.3033	12.7435	6	1	0
11	10200	0	6	22.8776	3.90673	7.34915	6.67	1	5.26269	13.9532	9.17502	7.66539	9.82898	8.45553	12.9119	7	1	1
9	200	0	4	88.551	3.59665	90.3705	1.07	0.9996	5.75574	12.253	9.14067	7.0362	9.71396	0	12.7962	3	0	1
4	3000	16	7.66667	73.7729	6.89655	33.5389	1.93	0.999201	4.89035	13.3129	8.77601	6.78517	9.39699	3.43399	12.4026	7	1	1
8	0	228	5	24.8052	1.45156	23.4018	4.25	0.999001	5.57215	14.9378	9.81624	8.39101	10.3592	0	13.3892	4	1	0
7	0	12		32.4887	8.52654	6.55345	2.49	0.9994	4.76217	13.6589	8.87305	7.51297	9.54194	0	12.7787	3	1	0
4	0	0	7	112.847	6.97685	19.4917	2.68	0.9998	5.49306	13.4753	8.50228	6.99593	9.75237	5.3033	12.7435	8	1	1
5	300	51.6	2.66667	24.8052	1.45156	23.4018	4.25	0.9996	5.57215	14.9378	9.81624	8.39101	10.3592	0	13.3892	7	0	1
13	0	300		3.7718	0.531198	1.80932	3.64	0.951475	6.34564	17.2572	11.1527	9.69603	11.3805	6.21661	15.4643	8	1	0
5	0	0	4	83.365	8.14485	38.7056	1.61	0.998602	5.41165	12.4062	8.81907	6.98377	9.69462	0	12.9632	4	0	0
11	3000	12	6	17.9085	6.65364	4.75217	3.9	1	5.49306	15.1808	9.87914	9.27968	10.6166	0	14.2294	10	0	1
22	2500	0	5	19.1761	1.62238	15.626	3.14	0.9996	4.94164	12.3993	8.35208	6.83638	9.10075	0	12.5242	3	0	0
13	3500	14.4	7	25.045	6.39666	22.8753	2.24	1	4.89784	13.0428	8.66285	6.80055	9.43292	0	12.5603	8	1	1
5	0	96		7.67035	1.88254	3.24265	5.77	0.998004	6.49224	15.6155	10.5938	8.83282	11.2034	7.82445	13.9796	8	0	1
5	0	0		46.5172	24.79	23.5073	4.75	1	5.93224	12.4288	7.88796	5.77034	8.96354	0	12.1782	7	0	1
5	0	0		38.5157	9.00892	35.1073	4.92	0.999201	5.11799	12.7587	8.47804	6.68889	9.39599	7.93773	12.9032	8	0	1
6	500	7.2	4.8	19.6823	4.21781	12.9896	8.56	0.9994	5.3799	13.664	8.66596	7.18677	9.62866	2.77259	13.1008	8	0	0
15	0	192	6.5	112.847	6.97685	19.4917	2.68	0.998004	5.49306	13.4753	8.50228	6.99593	9.75237	0	12.7435	7	0	0
8	2000	0	3	38.5157	9.00892	35.1073	4.92	0.999001	5.11799	12.7587	8.47804	6.68889	9.39599	0	12.9032	7	0	0
3	0	0	4	7.67035	1.88254	3.24265	5.77	1	6.49224	15.6155	10.5938	8.83282	11.2034	0	13.9796	5	1	0
0	500	60	3.16667	7.67035	1.88254	3.24265	5.77	0.998801	6.49224	15.6155	10.5938	8.83282	11.2034	5.99396	13.9796	5	0	0
6	1200	0	2.75	42.0482	6.74697	21.2021	7.1	0.998004	5.62762	12.1704	8.73279	6.77999	9.40451	0	12.8489	7	0	0
6	7000	0	4.33333	13.2237	2.02167	4.83716	5.42	0.996016	4.45435	13.5137	8.25375	6.95808	9.06612	5.70711	12.5886	8	0	0
2	12400	0	8.66667	197.178	9.00114	36.7504	0	0.999001	4.93447	11.9476	8.02191	5.62469	8.96878	0	12.2385	8	0	0
11	0	0	8	31.3043	4.39949	26.2412	4.45	1	5.84064	11.7409	9.06439	7.01354	9.75278	0	13.1614	8	1	0
15	0	0	6	112.847	6.97685	19.4917	2.68	0.9994	5.49306	13.4753	8.50228	6.99593	9.75237	6.55251	12.7435	4	0	0
13	0	0		7.67035	1.88254	3.24265	5.77	0.998004	6.49224	15.6155	10.5938	8.83282	11.2034	0	13.9796	8	1	1
4	0	144	2	103.108	18.0778	14.6311	3.29	1	4.70953	11.9468	7.71423	5.61106	8.67642	0	12.3618	3	1	0
19	0	2.4		28.5163	2.56326	14.9409	10.57	1	5.21494	12.3913	8.23377	6.14426	9.32875	0	12.9182	3	0	0
4	1000	0	6.5	46.5822	7.80267	12.0369	3.99	0.999001	5.01063	13.3694	8.84722	7.50581	9.76658	0	12.9919	7	0	1
8	0	24		7.67035	1.88254	3.24265	5.77	0.999001	6.49224	15.6155	10.5938	8.83282	11.2034	0	13.9796	3	0	0
3	0	0		35.9234	7.96396	20.7123	4.92	0.999001	4.95583	13.3379	8.94898	7.27491	9.49175	0	12.4256	7	0	1
12	0	0		28.5163	2.56326	14.9409	10.57	1	5.21494	12.3913	8.23377	6.14426	9.32875	0	12.9182	6	0	1
17	700	0	3.33333	38.3068	4.77034	16.0349	2.95	0.999936	5.70378	13.9867	9.47509	7.92713	10.4976	0	13.4914	7	0	0
7	0	0		24.4408	1.4688	9.04967	4.89	0.9996	5.40717	14.3409	9.64517	8.22614	10.1257	5.3033	13.4784	4	0	0
10	0	0	1.5	49.2301	1.13721	11.6334	2.6	0.996016	4.96284	13.4263	8.80087	7.68628	9.35945	0	12.6665	7	0	0
9	3200	0	6	7.42001	3.1188	12.5448	4.18	0.999001	5.0814	13.0687	8.85538	6.92848	9.60663	6.3986	12.8997	7	0	0
8	600	0	6	18.6439	3.7563	15.158	4.94	0.9994	5.26786	13.5463	8.76124	6.71176	9.54424	0	13.036	9	0	1
18	0	0	1	7.67035	1.88254	3.24265	5.77	0.998402	6.49224	15.6155	10.5938	8.83282	11.2034	0	13.9796	3	0	0
13	0	156	3	10.9447	2.32479	3.46151	4.07	1	6.41346	17.4576	10.6709	9.86249	11.5663	0	15.5189	4	0	1
2	0	0		72.7313	4.49275	50.5882	1.94	0.9998	5.33754	13.5026	9.1526	7.30358	9.97315	0	12.7357	7	0	1
3	0	0		137.834	4.40541	188.693	0	1	6.65028	11.7448	8.73182	6.31995	9.34207	6.90876	12.7019	6	1	1
3	0	0	8	46.014	4.02828	10.3701	4.83	0.9996	5.09987	12.4841	9.03097	7.57646	9.67627	6.21661	12.9424	8	0	0
2	0	0	1	31.7273	3.26958	14.3713	2.52	0.994036	5.5835	15.1817	9.68059	8.51336	10.8044	0	13.7316	3	1	1
9	0	360	8.5	49.2301	1.13721	11.6334	2.6	0.996016	4.96284	13.4263	8.80087	7.68628	9.35945	0	12.6665	7	1	0
4	0	0		7.67035	1.88254	3.24265	5.77	0.999001	6.49224	15.6155	10.5938	8.83282	11.2034	0	13.9796	8	1	1
4	0	336	3	26.5023	7.88129	18.2428	7.18	0.942507	4.74493	13.3863	8.69047	7.32716	9.24358	0	12.6795	8	1	1
2	0	0	6	14.5467	3.79604	15.8266	3.31	0.980392	5.31812	12.743	8.78905	7.10393	9.60346	0	13.1151	7	0	0
1	0	0	4	49.4167	3.1387	29.7491	4.91	1	5.01728	14.2962	8.60904	7.78313	9.73542	0	12.7212	5	0	0
0	0	0	10	53.0737	3.39154	17.1029	3.03	0.996016	7.24993	16.1487	10.8115	9.21158	11.5819	7.65017	14.9746	12	0	0
11	0	0	3	7.67035	1.88254	3.24265	5.77	0.999001	6.49224	15.6155	10.5938	8.83282	11.2034	0	13.9796	7	1	1
9	0	0	2	4.63205	0.713608	1.82246	4.46	0.999201	5.54518	15.1763	9.8575	8.63415	10.6679	4.61512	13.4921	5	0	0
7	4000	0	5	7.67035	1.88254	3.24265	5.77	1	6.49224	15.6155	10.5938	8.83282	11.2034	0	13.9796	7	0	1
18	0	0	9	28.5163	2.56326	14.9409	10.57	0.999001	5.21494	12.3913	8.23377	6.14426	9.32875	0	12.9182	3	0	1
9	0	13.2	1	5.30449	1.97852	1.23154	2.15	0.9994	5.54908	16.2022	10.4812	9.42742	10.9998	6.21661	14.377	8	0	0
11	2000	0	8	20.8636	6.9729	12.7322	2.55	1	6.58893	13.0504	9.68059	6.81149	9.89359	0	12.7135	3	0	1
2	0	0		32.1004	8.09426	14.3241	1.17	1	5.98141	13.6518	9.15536	7.0818	9.9704	0	12.6508	7	0	0
9	6000	0	7	116.746	3.20587	26.0248	5.33	0.996016	5.06259	13.239	8.74672	6.7519	9.49122	0	12.0887	6	0	1
19	1100	0	7.2	20.8636	6.9729	12.7322	2.55	0.9998	6.58893	13.0504	9.68059	6.81149	9.89359	0	12.7135	3	0	0
5	0	0	4.5	5.30449	1.97852	1.23154	2.15	0.9998	5.54908	16.2022	10.4812	9.42742	10.9998	0	14.377	5	0	0
8	0	300	6.5	197.178	9.00114	36.7504	0	0.833333	4.93447	11.9476	8.02191	5.62469	8.96878	6.78106	12.2385	6	0	0
8	1000	0	5	102.823	2.15791	30.4517	1.26	0.998203	5.35659	12.9961	8.34093	6.4936	9.14174	0	12.4187	7	0	0
10	0	200	5.33333	38.0123	5.11357	54.7751	2.21	0.994036	5.43372	14.1544	9.22965	7.70032	9.86199	7.65017	12.9143	6	0	1
8	0	0		13.2237	2.02167	4.83716	5.42	0.996016	4.45435	13.5137	8.25375	6.95808	9.06612	5.3033	12.5886	6	0	0
8	20000	0	2.6	21.4617	5.11948	8.30793	2.12	0.99994	5.3799	15.5801	9.67671	8.72447	10.4005	0	13.7835	5	0	0
2	4000	27.6	5.5	7.67035	1.88254	3.24265	5.77	0.984252	6.49224	15.6155	10.5938	8.83282	11.2034	3.93183	13.9796	6	0	1
9	600	0	2	49.4167	3.1387	29.7491	4.91	0.999201	5.01728	14.2962	8.60904	7.78313	9.73542	0	12.7212	7	1	1
3	0	0		7.67035	1.88254	3.24265	5.77	0.998801	6.49224	15.6155	10.5938	8.83282	11.2034	0	13.9796	7	0	0
5	0	6	2	7.67035	1.88254	3.24265	5.77	0.9994	6.49224	15.6155	10.5938	8.83282	11.2034	0	13.9796	5	0	0
2	0	0	5	37.1771	4.22283	12.7068	10.96	0.999001	5.52943	13.6866	8.79951	7.07051	9.6112	0	12.8354	6	0	0
8	0	0	7.75	28.5163	2.56326	14.9409	10.57	0.999201	5.21494	12.3913	8.23377	6.14426	9.32875	0	12.9182	9	0	1
3	0	0	4.5	6.65795	0.95643	5.45643	3.89	0.9999	5.43808	12.9168	8.73085	6.73035	9.55924	6.47851	12.3368	1	0	1
7	300	0	6	24.8052	1.45156	23.4018	4.25	0.998402	5.57215	14.9378	9.81624	8.39101	10.3592	6.19644	13.3892	7	1	1
4	0	0		13.4719	7.37877	7.83992	3.97	0.917431	5.57595	14.0469	9.20069	7.92744	9.97497	3.93183	13.5678	8	0	1
10	1900	0	6.66667	28.5163	2.56326	14.9409	10.57	0.996016	5.21494	12.3913	8.23377	6.14426	9.32875	0	12.9182	6	0	1
6	800	21.12	3	7.67035	1.88254	3.24265	5.77	0.984252	6.49224	15.6155	10.5938	8.83282	11.2034	0	13.9796	5	0	1
20	1600	0	6.33333	18.6439	3.7563	15.158	4.94	1	5.26786	13.5463	8.76124	6.71176	9.54424	0	13.036	3	0	0
23	0	0	3.66667	88.551	3.59665	90.3705	1.07	0.9994	5.75574	12.253	9.14067	7.0362	9.71396	0	12.7962	5	0	0
7	0	0		124.281	8.78765	56.3742	3.78	0.999201	4.7362	12.5518	7.69894	5.55233	8.57357	7.90138	11.5907	10	0	0
4	0	0		10.9447	2.32479	3.46151	4.07	0.998402	6.41346	17.4576	10.6709	9.86249	11.5663	0	15.5189	5	0	1
8	5000	0	8	14.671	6.64229	12.1713	1.38	0.998004	5.30827	14.5232	9.63495	7.70185	10.2016	0	13.191	8	0	0
6	0	0	6	37.1106	7.95942	10.3791	5.79	1	5.56068	14.03	10.019	8.17268	10.5375	0	13.7744	8	0	0
18	400	7.2	6	19.6823	4.21781	12.9896	8.56	0.9998	5.3799	13.664	8.66596	7.18677	9.62866	6.3986	13.1008	4	0	1
8	1000	0.55	7	45.9266	8.09126	72.9454	1.2	0.998004	4.84419	12.8403	8.34165	6.23212	9.14452	0	11.8449	8	0	1
4	0	0	2	31.7273	3.26958	14.3713	2.52	0.99946	5.5835	15.1817	9.68059	8.51336	10.8044	0	13.7316	7	1	0
6	5400	0	6.33333	116.746	3.20587	26.0248	5.33	0.99992	5.06259	13.239	8.74672	6.7519	9.49122	0	12.0887	8	0	0
6	2500	0	2.6	37.1106	7.95942	10.3791	5.79	0.9996	5.56068	14.03	10.019	8.17268	10.5375	0	13.7744	8	0	0
8	0	0	1	88.551	3.59665	90.3705	1.07	0.996016	5.75574	12.253	9.14067	7.0362	9.71396	0	12.7962	5	0	0
19	400	0	1	25.9573	4.8639	6.47387	5.5	1	4.30406	12.222	8.2802	6.47422	8.58653	0	11.7822	4	0	0
17	2000	0	8	10.3013	2.77713	11.7516	3.38	0.999201	6.27476	13.6557	9.17689	6.93778	9.93198	6.55251	13.0391	6	0	0
2	0	0		129.213	46.652	27.6193	1.67	0.998004	5.22036	11.3171	8.44096	6.2402	9.22503	0	12.6333	6	0	1
0	0	120		4.35402	12.8591	18.3674	3.94	0.980392	4.80402	12.8592	9.04853	6.74319	9.29643	0	12.2644	6	0	1
11	0	0	4	72.7313	4.49275	50.5882	1.94	0.9998	5.33754	13.5026	9.1526	7.30358	9.97315	0	12.7357	5	0	1
18	0	0		112.847	6.97685	19.4917	2.68	1	5.49306	13.4753	8.50228	6.99593	9.75237	0	12.7435	6	0	0
9	0	0	5	37.1106	7.95942	10.3791	5.79	0.999201	5.56068	14.03	10.019	8.17268	10.5375	0	13.7744	8	0	0
1	1000	0	8	10.3013	2.77713	11.7516	3.38	0.994036	6.27476	13.6557	9.17689	6.93778	9.93198	0	13.0391	7	0	0
0	0	17		32.4887	8.52654	6.55345	2.49	0.9994	4.76217	13.6589	8.87305	7.51297	9.54194	0	12.7787	7	1	0
10	0	141.6	2.75	73.7729	6.89655	33.5389	1.93	0.997606	4.89035	13.3129	8.77601	6.78517	9.39699	0	12.4026	8	1	0
15	200	2	6	21.4617	5.11948	8.30793	2.12	1	5.3799	15.5801	9.67671	8.72447	10.4005	0	13.7835	10	0	1
2	2100	0	3.5	33.2302	2.30821	10.0033	7.36	0.998602	5.59099	13.4619	8.8355	7.13782	9.61527	0	13.2758	8	1	0
1	1000	0	6.66667	33.2302	2.30821	10.0033	7.36	0.9994	5.59099	13.4619	8.8355	7.13782	9.61527	0	13.2758	6	0	1
16	12000	0	5.66667	13.0162	3.48362	7.08513	4.21	1	5.1985	14.4858	9.23523	7.89725	9.9464	0	13.1447	8	0	0
2	0	0	1	13.4719	7.37877	7.83992	3.97	0.997208	5.57595	14.0469	9.20069	7.92744	9.97497	0	13.5678	5	1	0
18	0	156	4.33333	63.158	14.9599	20.7965	11.56	0.9996	4.27667	13.2629	7.80832	6.33808	8.53621	0	11.905	2	0	0
9	0	0	6	103.108	18.0778	14.6311	3.29	0.9996	4.70953	11.9468	7.71423	5.61106	8.67642	0	12.3618	8	0	0
6	9600	7.2	6.5	99.1659	14.9759	31.9912	1.52	0.9994	4.65396	13.6727	8.39796	6.56602	9.18922	0	12.1855	8	0	1
2	0	216		10.9447	2.32479	3.46151	4.07	0.972763	6.41346	17.4576	10.6709	9.86249	11.5663	0	15.5189	7	0	0
2	0	0		37.1771	4.22283	12.7068	10.96	0.998004	5.52943	13.6866	8.79951	7.07051	9.6112	0	12.8354	7	1	0
8	0	240	4.66667	38.5157	9.00892	35.1073	4.92	0.999201	5.11799	12.7587	8.47804	6.68889	9.39599	5.99396	12.9032	5	0	0
3	0	0	6	70.7967	7.30491	27.9597	0.92	0.996016	5.57595	13.4644	8.91099	7.13681	9.4747	0	12.9298	8	0	0
5	1600	0	4	10.3013	2.77713	11.7516	3.38	1	6.27476	13.6557	9.17689	6.93778	9.93198	0	13.0391	4	0	0
6	0	64.92		40.8339	4.34255	38.7309	2.99	0.9994	5.14749	12.9372	8.09377	6.51373	9.17098	0	12.0161	9	1	1
14	3200	8	8	10.3013	2.77713	11.7516	3.38	0.99948	6.27476	13.6557	9.17689	6.93778	9.93198	0	13.0391	5	1	1
12	0	0		38.5157	9.00892	35.1073	4.92	1	5.11799	12.7587	8.47804	6.68889	9.39599	6.3986	12.9032	6	0	1
11	600	16.8	6	191.542	1.47506	58.9664	2.71	0.994036	6.1334	13.0538	8.23695	6.27121	8.7774	5.1985	11.9498	9	0	1
18	600	0	4	7.67035	1.88254	3.24265	5.77	1	6.49224	15.6155	10.5938	8.83282	11.2034	7.6014	13.9796	10	0	0
19	0	3.6	6	10.3013	2.77713	11.7516	3.38	1	6.27476	13.6557	9.17689	6.93778	9.93198	0	13.0391	5	0	0
6	0	0	6	10.3013	2.77713	11.7516	3.38	0.9996	6.27476	13.6557	9.17689	6.93778	9.93198	0	13.0391	4	0	1
16	1500	6	8	10.3013	2.77713	11.7516	3.38	0.9995	6.27476	13.6557	9.17689	6.93778	9.93198	0	13.0391	7.5	0	1
7	0	132	5	42.0482	6.74697	21.2021	7.1	0.996016	5.62762	12.1704	8.73279	6.77999	9.40451	5.3033	12.8489	5	0	1
11	1500	42.6	6	7.42001	3.1188	12.5448	4.18	0.9998	5.0814	13.0687	8.85538	6.92848	9.60663	0	12.8997	6	0	0
13	1000	12	2	22.9363	2.43419	22.7431	2.54	0.997009	5.32788	11.4771	9.085	6.95283	9.72143	0	12.9962	4	0	0
10	400	0	4	40.2822	3.02705	10.8769	7.29	0.996016	5.58725	14.6222	9.45297	8.17545	10.3184	0	13.712	8	0	0
1	5000	0	9	10.3013	2.77713	11.7516	3.38	0.9998	6.27476	13.6557	9.17689	6.93778	9.93198	0	13.0391	8	1	1
11	0	0	4.75	70.8158	5.21256	18.6404	1.31	0.9998	5.43372	11.879	8.90191	7.0443	9.34923	0	12.8086	6	0	0
9	0	0	8	20.8636	6.9729	12.7322	2.55	0.99975	6.58893	13.0504	9.68059	6.81149	9.89359	0	12.7135	3	0	1
2	0	0	8.5	28.5163	2.56326	14.9409	10.57	0.994036	5.21494	12.3913	8.23377	6.14426	9.32875	0	12.9182	8	0	0
11	0	0		21.9655	1.09382	12.6493	4.67	1	4.54329	13.5444	8.69215	7.65537	9.75898	7.37838	12.881	6	1	1
15	2000	24	7	13.0162	3.48362	7.08513	4.21	0.998801	5.1985	14.4858	9.23523	7.89725	9.9464	0	13.1447	6	1	0
14	1000	0	7.25	10.3013	2.77713	11.7516	3.38	0.996214	6.27476	13.6557	9.17689	6.93778	9.93198	0	13.0391	10	1	0
2	0	0	1	71.5174	4.88519	70.0469	1.4	0.996016	4.20469	13.8022	7.98854	6.95233	9.10565	5.99396	12.0966	8	1	0
3	0	0	8	32.1796	5.11939	10.2012	3.7	0.9994	5.05625	13.9384	8.76562	7.25242	9.36246	0	12.9634	6	0	1
5	0	0	1	13.0162	3.48362	7.08513	4.21	0.909091	5.1985	14.4858	9.23523	7.89725	9.9464	0	13.1447	4	1	0
9	0	0	7	19.1761	1.62238	15.626	3.14	0.9998	4.94164	12.3993	8.35208	6.83638	9.10075	0	12.5242	8	0	1
0	0	480	2	3.7718	0.531198	1.80932	3.64	0.88968	6.34564	17.2572	11.1527	9.69603	11.3805	0	15.4643	8	0	1
13	2200	0	9	10.3013	2.77713	11.7516	3.38	0.974279	6.27476	13.6557	9.17689	6.93778	9.93198	0	13.0391	6	0	0
20	0	0	8.5	10.3013	2.77713	11.7516	3.38	0.9997	6.27476	13.6557	9.17689	6.93778	9.93198	0	13.0391	7	0	0
9	0	204	1	48.1945	6.26818	23.5441	3.37	0.990099	5.98141	14.4954	9.99707	8.31475	10.5395	0	13.6822	6	0	0
10	4200	0	7.4	14.5467	3.79604	15.8266	3.31	0.998004	5.31812	12.743	8.78905	7.10393	9.60346	0	13.1151	2	0	0
4	2000	132	3	73.7729	6.89655	33.5389	1.93	0.998004	4.89035	13.3129	8.77601	6.78517	9.39699	0	12.4026	7	0	1
10	1000	6.6	7	40.8339	4.34255	38.7309	2.99	0.009901	5.14749	12.9372	8.09377	6.51373	9.17098	0	12.0161	4	0	1
6	2000	0	1	88.551	3.59665	90.3705	1.07	0.9998	5.75574	12.253	9.14067	7.0362	9.71396	5.70711	12.7962	6	0	0
15	0	264		31.7273	3.26958	14.3713	2.52	0.996016	5.5835	15.1817	9.68059	8.51336	10.8044	7.09091	13.7316	6	0	0
14	1200	0	8	10.3013	2.77713	11.7516	3.38	0.999001	6.27476	13.6557	9.17689	6.93778	9.93198	0	13.0391	8	0	0
7	0	0	5	37.1771	4.22283	12.7068	10.96	0.994036	5.52943	13.6866	8.79951	7.07051	9.6112	8.70963	12.8354	7	1	0
1	0	0		23.083	2.10936	61.3249	3.98	1	5.29331	12.9831	8.62299	6.43984	9.31982	8.0067	12.328	6	1	1
15	100	0	6.4	102.823	2.15791	30.4517	1.26	0.99997	5.35659	12.9961	8.34093	6.4936	9.14174	0	12.4187	5	0	1
2	0	0	1	43.3667	5.08387	52.9032	3.43	0.997009	4.54329	13.1039	8.43425	6.84969	9.20984	0	12.0755	7	1	0
7	0	0		112.847	6.97685	19.4917	2.68	0.998004	5.49306	13.4753	8.50228	6.99593	9.75237	0	12.7435	6	1	1
3	0	716.8	2	49.2301	1.13721	11.6334	2.6	0.997009	4.96284	13.4263	8.80087	7.68628	9.35945	6.21661	12.6665	7	0	0
1	0	144	1	71.5174	4.88519	70.0469	1.4	0.996016	4.20469	13.8022	7.98854	6.95233	9.10565	0	12.0966	7	0	0
4	0	0		49.2301	1.13721	11.6334	2.6	0.830565	4.96284	13.4263	8.80087	7.68628	9.35945	6.90876	12.6665	6	1	1
2	0	168	1	49.2301	1.13721	11.6334	2.6	1	4.96284	13.4263	8.80087	7.68628	9.35945	6.90876	12.6665	7	0	0
8	0	0		63.158	14.9599	20.7965	11.56	0.998004	4.27667	13.2629	7.80832	6.33808	8.53621	0	11.905	3	0	0
6	0	0	4	46.5822	7.80267	12.0369	3.99	0.997606	5.01063	13.3694	8.84722	7.50581	9.76658	0	12.9919	6	0	1
11	0	0	4.66667	99.1659	14.9759	31.9912	1.52	0.9996	4.65396	13.6727	8.39796	6.56602	9.18922	8.24302	12.1855	5	0	0
7	0	96	7	73.7729	6.89655	33.5389	1.93	0.998004	4.89035	13.3129	8.77601	6.78517	9.39699	0	12.4026	4	1	1
3	0	0	2.75	29.8221	1.96318	50.4809	2.29	0.995025	5.0814	12.1313	8.29455	5.23613	9.063	6.66057	12.3253	6	0	0
10	0	0		7.42001	3.1188	12.5448	4.18	0.9999	5.0814	13.0687	8.85538	6.92848	9.60663	0	12.8997	7	0	1
9	0	0	8	4.574	5.71305	3.26138	3.36	0.998004	6.67456	13.5168	8.99231	6.97243	9.63023	0	12.8743	7	1	0
0	0	0	5.5	35.5567	9.67155	28.7929	5.22	0.999858	5.56834	12.8294	8.62191	6.68363	9.03896	0	12.5516	0.3	0	0
7	1300	6.6	3.4	38.5607	8.22082	57.191	1.45	0.9996	5.93754	12.54	9.09009	7.19818	10.0378	0	13.3323	6	0	0
21	1000	6.6	7.75	10.3013	2.77713	11.7516	3.38	0.9999	6.27476	13.6557	9.17689	6.93778	9.93198	0	13.0391	4	0	0
4	4000	0	6	31.7273	3.26958	14.3713	2.52	0.994036	5.5835	15.1817	9.68059	8.51336	10.8044	6.55251	13.7316	10	1	1
19	1000	0	8	47.5226	4.32136	30.4178	13.27	1	6.94698	11.8608	8.60977	6.47463	9.58884	0	12.6532	5	0	0
5	3000	6.6	7.66667	40.8339	4.34255	38.7309	2.99	0.999001	5.14749	12.9372	8.09377	6.51373	9.17098	0	12.0161	6	0	0
10	0	6.6	8	10.3013	2.77713	11.7516	3.38	1	6.27476	13.6557	9.17689	6.93778	9.93198	0	13.0391	7	0	0
4	0	2.4	3	71.5174	4.88519	70.0469	1.4	1	4.20469	13.8022	7.98854	6.95233	9.10565	6.90876	12.0966	7	0	0
13	1300	7.2	4	21.4219	3.48553	4.88499	3.51	0.9996	5.1358	14.3549	8.99554	7.87523	9.63443	4.61512	13.0565	2	1	0
3	2600	0	6	40.8339	4.34255	38.7309	2.99	0.9994	5.14749	12.9372	8.09377	6.51373	9.17098	0	12.0161	5	0	0
23	3000	0	8	10.3013	2.77713	11.7516	3.38	1	6.27476	13.6557	9.17689	6.93778	9.93198	5.70711	13.0391	4	1	0
15	0	0	8	31.3043	4.39949	26.2412	4.45	1	5.84064	11.7409	9.06439	7.01354	9.75278	0	13.1614	6	0	0
18	0	0	8.66667	10.3013	2.77713	11.7516	3.38	0.9994	6.27476	13.6557	9.17689	6.93778	9.93198	0	13.0391	8	0	0
10	4000	0	1	4.63205	0.713608	1.82246	4.46	0.999001	5.54518	15.1763	9.8575	8.63415	10.6679	7.31389	13.4921	4	0	1
2	8000	0	9	10.3013	2.77713	11.7516	3.38	0.987557	6.27476	13.6557	9.17689	6.93778	9.93198	6.93828	13.0391	4	1	0
10	1500	6.6	8	40.8339	4.34255	38.7309	2.99	0.998004	5.14749	12.9372	8.09377	6.51373	9.17098	0	12.0161	6	1	1
26	0	0	4.5	79.116	1.55316	43.0166	2.34	1	5.51745	13.4439	8.84851	7.00778	9.50718	0	12.8687	5	0	0
21	0	0		129.213	46.652	27.6193	1.67	0.996016	5.22036	11.3171	8.44096	6.2402	9.22503	0	12.6333	9	0	1
23	0	0	6	53.0737	3.39154	17.1029	3.03	0.99994	7.24993	16.1487	10.8115	9.21158	11.5819	0	14.9746	3	0	1
13	0	0		31.7273	3.26958	14.3713	2.52	0.9994	5.5835	15.1817	9.68059	8.51336	10.8044	8.0067	13.7316	8	0	0
11	0	0	8	10.3013	2.77713	11.7516	3.38	1	6.27476	13.6557	9.17689	6.93778	9.93198	0	13.0391	5	0	1
4	500	0	5	25.9573	4.8639	6.47387	5.5	0.99992	4.30406	12.222	8.2802	6.47422	8.58653	6.21661	11.7822	8	0	0
12	0	0		32.1004	8.09426	14.3241	1.17	0.998004	5.98141	13.6518	9.15536	7.0818	9.9704	0	12.6508	4	0	1
13	0	0	5.4	29.8221	1.96318	50.4809	2.29	0.99991	5.0814	12.1313	8.29455	5.23613	9.063	0	12.3253	8	0	1
11	600	0	8	38.5157	9.00892	35.1073	4.92	0.9998	5.11799	12.7587	8.47804	6.68889	9.39599	0	12.9032	6	0	0
24	0	6.6	5.5	10.3013	2.77713	11.7516	3.38	1	6.27476	13.6557	9.17689	6.93778	9.93198	0	13.0391	2	0	0
13	900	0	1.5	28.5163	2.56326	14.9409	10.57	0.9996	5.21494	12.3913	8.23377	6.14426	9.32875	0	12.9182	6	0	0
8	0	0		38.3068	4.77034	16.0349	2.95	0.998004	5.70378	13.9867	9.47509	7.92713	10.4976	0	13.4914	5	0	0
11	0	156	5.16667	23.9735	3.56896	14.924	3.61	0.9998	5.50939	13.4848	8.92253	6.75015	9.90942	5.3033	13.0679	3	1	0
8	0	0		10.3013	2.77713	11.7516	3.38	0.9996	6.27476	13.6557	9.17689	6.93778	9.93198	8.29929	13.0391	8	1	1
3	0	0	4	22.9363	2.43419	22.7431	2.54	0.998801	5.32788	11.4771	9.085	6.95283	9.72143	0	12.9962	8	0	0
19	0	0		31.7273	3.26958	14.3713	2.52	1	5.5835	15.1817	9.68059	8.51336	10.8044	4.79579	13.7316	8	0	0
16	18000	0	7.33333	13.6108	1.64384	11.0163	5.2	0.998004	6.20254	14.9865	9.54838	8.19908	10.4016	6.90876	13.4166	8	0	0
3	0	0		45.9266	8.09126	72.9454	1.2	1	4.84419	12.8403	8.34165	6.23212	9.14452	0	11.8449	7	1	1
3	0	0		48.7379	6.91626	16.5591	1.84	0.990099	4.80402	13.8326	8.50492	7.35416	9.44233	5.3033	12.7424	6	0	0
25	1100	6.6	7.71429	38.5607	8.22082	57.191	1.45	1	5.93754	12.54	9.09009	7.19818	10.0378	0	13.3323	3	0	0
3	0	0	3	10.9447	2.32479	3.46151	4.07	0.99108	6.41346	17.4576	10.6709	9.86249	11.5663	8.2943	15.5189	6	0	0
4	0	0		7.42001	3.1188	12.5448	4.18	1	5.0814	13.0687	8.85538	6.92848	9.60663	0	12.8997	8	1	1
8	12000	6	9	10.3013	2.77713	11.7516	3.38	0.998004	6.27476	13.6557	9.17689	6.93778	9.93198	0	13.0391	2	0	1
1	0	276		10.9447	2.32479	3.46151	4.07	0.826446	6.41346	17.4576	10.6709	9.86249	11.5663	8.74846	15.5189	6	1	1
0	0	0		7.42001	3.1188	12.5448	4.18	0.998004	5.0814	13.0687	8.85538	6.92848	9.60663	4.61512	12.8997	6	0	0
13	0	0	3.66667	11.4543	1.69735	4.05783	8.15	0.996016	5.63835	15.2988	9.81526	8.79734	10.4801	0	13.9345	7	0	0
11	0	360	4.5	21.9655	1.09382	12.6493	4.67	1	4.54329	13.5444	8.69215	7.65537	9.75898	6.21661	12.881	8	1	1
10	0	132		45.9266	8.09126	72.9454	1.2	1	4.84419	12.8403	8.34165	6.23212	9.14452	0	11.8449	5	0	1
18	0	0	5	38.3068	4.77034	16.0349	2.95	1	5.70378	13.9867	9.47509	7.92713	10.4976	5.44242	13.4914	4	0	1
12	1000	0	5	103.108	18.0778	14.6311	3.29	0.9999	4.70953	11.9468	7.71423	5.61106	8.67642	0	12.3618	3	0	0
7	0	0	1	53.9774	4.08695	23.7407	2.56	0.9998	4.98361	13.0787	8.75794	6.89325	9.37806	0	12.3952	8	0	1
17	2000	0	4	4.35402	12.8591	18.3674	3.94	0.99995	4.80402	12.8592	9.04853	6.74319	9.29643	0	12.2644	8	0	0
10	8900	0	7.33333	20.8636	6.9729	12.7322	2.55	0.990099	6.58893	13.0504	9.68059	6.81149	9.89359	0	12.7135	6	0	0
3	0	0	7	88.551	3.59665	90.3705	1.07	0.998602	5.75574	12.253	9.14067	7.0362	9.71396	0	12.7962	8	0	1
4	0	0		112.847	6.97685	19.4917	2.68	0.996016	5.49306	13.4753	8.50228	6.99593	9.75237	6.3986	12.7435	5	0	0
1	5000	0	4.75	45.0728	4.92154	39.5988	1.55	0.9994	5.02388	13.6091	9.14078	7.01923	9.47478	0	12.3315	5	1	1
12	0	0		31.196	6.69211	15.3912	2.95	1	6.10032	13.7884	9.71178	7.80421	10.3635	0	13.3978	6	0	0
4	0	0		38.0123	5.11357	54.7751	2.21	0.999001	5.43372	14.1544	9.22965	7.70032	9.86199	0	12.9143	8	0	0
9	1000	0	4.5	20.8636	6.9729	12.7322	2.55	0.99994	6.58893	13.0504	9.68059	6.81149	9.89359	0	12.7135	8	0	0
7	0	0		64.695	3.45351	20.9135	1.55	0.998004	5.57973	14.168	9.49304	7.9024	10.1831	0	13.3587	7	0	0
9	0	2	1.33333	38.0123	5.11357	54.7751	2.21	0.99996	5.43372	14.1544	9.22965	7.70032	9.86199	0	12.9143	5	0	0
19	4000	0	9	23.9735	3.56896	14.924	3.61	0.999201	5.50939	13.4848	8.92253	6.75015	9.90942	7.49499	13.0679	4	1	1
16	0	0	7.5	95.3384	2.17044	2417.82	3.12	0.9998	5.7301	13.1945	9.06901	7.20652	9.68788	0	13.2773	5	1	0
11	0	144	5	23.083	2.10936	61.3249	3.98	1	5.29331	12.9831	8.62299	6.43984	9.31982	0	12.328	3	1	0
10	0	0		112.847	6.97685	19.4917	2.68	0.998004	5.49306	13.4753	8.50228	6.99593	9.75237	0	12.7435	8	0	1
2	0	9.6		53.0737	3.39154	17.1029	3.03	0.998004	7.24993	16.1487	10.8115	9.21158	11.5819	5.3033	14.9746	5	0	1
12	0	0	7	70.8158	5.21256	18.6404	1.31	0.9998	5.43372	11.879	8.90191	7.0443	9.34923	0	12.8086	4	0	0
11	0	0	3	49.4167	3.1387	29.7491	4.91	0.994036	5.01728	14.2962	8.60904	7.78313	9.73542	0	12.7212	8	1	1
0	1200	0	4	112.847	6.97685	19.4917	2.68	1	5.49306	13.4753	8.50228	6.99593	9.75237	8.0067	12.7435	10	0	0
2	0	0	5	13.6108	1.64384	11.0163	5.2	0.980392	6.20254	14.9865	9.54838	8.19908	10.4016	0	13.4166	7	1	0
9	0	0		17.9085	6.65364	4.75217	3.9	1	5.49306	15.1808	9.87914	9.27968	10.6166	7.6014	14.2294	6	0	1
17	0	0	3.5	38.3068	4.77034	16.0349	2.95	1	5.70378	13.9867	9.47509	7.92713	10.4976	2.56495	13.4914	8	0	0
9	0	45.6	8	112.847	6.97685	19.4917	2.68	0.9994	5.49306	13.4753	8.50228	6.99593	9.75237	0	12.7435	6	1	0
2	4000	0	1	45.0728	4.92154	39.5988	1.55	0.974659	5.02388	13.6091	9.14078	7.01923	9.47478	3.93183	12.3315	7	0	1
15	0	0	2	112.847	6.97685	19.4917	2.68	0.961538	5.49306	13.4753	8.50228	6.99593	9.75237	6.90876	12.7435	7	1	0
4	0	0		112.847	6.97685	19.4917	2.68	0.998004	5.49306	13.4753	8.50228	6.99593	9.75237	0	12.7435	4	0	0
1	0	150	6	7.67035	1.88254	3.24265	5.77	0.999001	6.49224	15.6155	10.5938	8.83282	11.2034	0	13.9796	5	0	1
6	4700	6.6	7	22.9363	2.43419	22.7431	2.54	0.9998	5.32788	11.4771	9.085	6.95283	9.72143	0	12.9962	8	0	0
6	0	0	7	112.847	6.97685	19.4917	2.68	0.998004	5.49306	13.4753	8.50228	6.99593	9.75237	6.80351	12.7435	7	0	0
7	0	0	2.33333	31.196	6.69211	15.3912	2.95	1	6.10032	13.7884	9.71178	7.80421	10.3635	0	13.3978	5	0	0
10	0	6.6	8	23.9735	3.56896	14.924	3.61	1	5.50939	13.4848	8.92253	6.75015	9.90942	0	13.0679	6	0	1
9	1800	0	4	112.847	6.97685	19.4917	2.68	0.9998	5.49306	13.4753	8.50228	6.99593	9.75237	4.61512	12.7435	3	0	0
2	0	0		112.847	6.97685	19.4917	2.68	0.974659	5.49306	13.4753	8.50228	6.99593	9.75237	5.3033	12.7435	8	0	0
4	4000	0	3.5	7.42001	3.1188	12.5448	4.18	0.9996	5.0814	13.0687	8.85538	6.92848	9.60663	7.93773	12.8997	6	0	0
12	300	0	6	31.196	6.69211	15.3912	2.95	1	6.10032	13.7884	9.71178	7.80421	10.3635	0	13.3978	5	0	0
5	0	0		95.3384	2.17044	2417.82	3.12	0.998602	5.7301	13.1945	9.06901	7.20652	9.68788	0	13.2773	7	0	1
7	0	276		5.30449	1.97852	1.23154	2.15	0.9998	5.54908	16.2022	10.4812	9.42742	10.9998	0	14.377	4	0	0
24	400	0	8.33333	70.7967	7.30491	27.9597	0.92	0.998004	5.57595	13.4644	8.91099	7.13681	9.4747	0	12.9298	5	0	0
6	0	0	3	57.8251	1.82283	61.8878	0.9	1	5.10595	12.0105	8.2943	6.70198	9.32706	0	12.4141	6	0	0
1	0	0	8	19.6243	1.75064	5.77796	0.91	1	6.13556	16.6526	10.3034	9.33329	10.7069	0	14.9218	8	1	0
14	6000	0	5	102.823	2.15791	30.4517	1.26	0.999001	5.35659	12.9961	8.34093	6.4936	9.14174	0	12.4187	5	1	0
0	0	0		14.671	6.64229	12.1713	1.38	0.998602	5.30827	14.5232	9.63495	7.70185	10.2016	7.6014	13.191	7	0	1
3	11000	0	8	22.8776	3.90673	7.34915	6.67	0.998004	5.26269	13.9532	9.17502	7.66539	9.82898	0	12.9119	8	0	1
6	0	120	3	21.7691	5.18367	10.4627	5.03	0.998004	5.09987	13.8027	9.06196	7.79301	9.59832	0	12.9706	5	0	0
4	0	0		72.7313	4.49275	50.5882	1.94	0.9998	5.33754	13.5026	9.1526	7.30358	9.97315	5.99396	12.7357	8	0	1
14	2000	0	6.66667	99.1659	14.9759	31.9912	1.52	0.9996	4.65396	13.6727	8.39796	6.56602	9.18922	4.61512	12.1855	8	0	0
23	0	0	5.5	10.3013	2.77713	11.7516	3.38	0.9996	6.27476	13.6557	9.17689	6.93778	9.93198	0	13.0391	7	0	0
13	0	0		38.0123	5.11357	54.7751	2.21	0.9996	5.43372	14.1544	9.22965	7.70032	9.86199	0	12.9143	6	0	0
5	0	0	2	25.045	6.39666	22.8753	2.24	1	4.89784	13.0428	8.66285	6.80055	9.43292	0	12.5603	6	0	0
5	2700	0	8	112.847	6.97685	19.4917	2.68	0.9996	5.49306	13.4753	8.50228	6.99593	9.75237	6.21661	12.7435	2	0	0
16	0	0		129.213	46.652	27.6193	1.67	0.9996	5.22036	11.3171	8.44096	6.2402	9.22503	8.69968	12.6333	4	0	1
4	0	312	8	3.7718	0.531198	1.80932	3.64	0.9996	6.34564	17.2572	11.1527	9.69603	11.3805	0	15.4643	6	0	0
4	12000	200	3	79.116	1.55316	43.0166	2.34	0.996016	5.51745	13.4439	8.84851	7.00778	9.50718	6.21661	12.8687	8	0	1
6	0	0	4.5	88.551	3.59665	90.3705	1.07	0.998004	5.75574	12.253	9.14067	7.0362	9.71396	7.31389	12.7962	9	0	1
0	0	0	3	35.9234	7.96396	20.7123	4.92	0.9999	4.95583	13.3379	8.94898	7.27491	9.49175	0	12.4256	7	0	0
7	0	0		31.196	6.69211	15.3912	2.95	0.996016	6.10032	13.7884	9.71178	7.80421	10.3635	0	13.3978	7	1	1
4	0	0		21.2645	1.37618	11.2152	1.29	1	6.07304	15.1744	9.93716	8.35307	10.7996	9.29652	13.6516	8	1	0
2	0	0	1	112.847	6.97685	19.4917	2.68	0.9996	5.49306	13.4753	8.50228	6.99593	9.75237	6.55251	12.7435	6	0	0
4	5000	0	2	5.30449	1.97852	1.23154	2.15	1	5.54908	16.2022	10.4812	9.42742	10.9998	5.3033	14.377	6	0	0
3	0	0	2	112.847	6.97685	19.4917	2.68	0.999001	5.49306	13.4753	8.50228	6.99593	9.75237	0	12.7435	6	0	0
9	0	0		28.5163	2.56326	14.9409	10.57	0.9994	5.21494	12.3913	8.23377	6.14426	9.32875	0	12.9182	9	0	0
3	0	120	3	13.6108	1.64384	11.0163	5.2	0.998602	6.20254	14.9865	9.54838	8.19908	10.4016	0	13.4166	4	0	1
18	0	0		37.1771	4.22283	12.7068	10.96	0.9996	5.52943	13.6866	8.79951	7.07051	9.6112	0	12.8354	7	0	1
8	0	7.2	8	35.5567	9.67155	28.7929	5.22	0.9996	5.56834	12.8294	8.62191	6.68363	9.03896	0	12.5516	4	0	0
11	0	0	3	112.847	6.97685	19.4917	2.68	0.9998	5.49306	13.4753	8.50228	6.99593	9.75237	5.3033	12.7435	5	0	0
2	0	0	4	112.847	6.97685	19.4917	2.68	0.9996	5.49306	13.4753	8.50228	6.99593	9.75237	6.21661	12.7435	6	0	1
7	0	0	4.5	31.196	6.69211	15.3912	2.95	0.9996	6.10032	13.7884	9.71178	7.80421	10.3635	0	13.3978	8	0	0
10	0	0		10.3013	2.77713	11.7516	3.38	0.998004	6.27476	13.6557	9.17689	6.93778	9.93198	6.3986	13.0391	4	1	1
12	1900	0	7.4	40.0613	2.63863	63.3048	1.98	1	4.5326	11.7578	7.00941	5.19018	8.20166	0	11.6901	3	0	0
9	0	0		10.3013	2.77713	11.7516	3.38	0.999001	6.27476	13.6557	9.17689	6.93778	9.93198	7.78364	13.0391	8	0	1
6	0	0		17.7827	2.28905	6.03359	3.58	0.998004	5.05625	13.8261	9.44201	7.92132	9.68197	6.90876	13.3425	5	1	0
18	1300	1.1	8	6.65795	0.95643	5.45643	3.89	0.9999	5.43808	12.9168	8.73085	6.73035	9.55924	0	12.3368	4	0	0
17	300	0	7	83.365	8.14485	38.7056	1.61	1	5.41165	12.4062	8.81907	6.98377	9.69462	5.1985	12.9632	7	0	0
1	0	0	3	124.281	8.78765	56.3742	3.78	0.998801	4.7362	12.5518	7.69894	5.55233	8.57357	6.62141	11.5907	8	0	1
2	0	0	1.5	38.0123	5.11357	54.7751	2.21	0.999001	5.43372	14.1544	9.22965	7.70032	9.86199	8.2943	12.9143	8	1	1
4	0	0		31.196	6.69211	15.3912	2.95	0.9994	6.10032	13.7884	9.71178	7.80421	10.3635	0	13.3978	8	0	0
0	0	0	5.66667	31.196	6.69211	15.3912	2.95	0.999001	6.10032	13.7884	9.71178	7.80421	10.3635	0	13.3978	8	0	0
5	1200	0	3	4.63205	0.713608	1.82246	4.46	1	5.54518	15.1763	9.8575	8.63415	10.6679	0	13.4921	8	1	1
1	0	0		53.9774	4.08695	23.7407	2.56	0.99974	4.98361	13.0787	8.75794	6.89325	9.37806	0	12.3952	6	0	0
1	41000	0	6.5	102.823	2.15791	30.4517	1.26	0.998004	5.35659	12.9961	8.34093	6.4936	9.14174	7.1317	12.4187	7	1	1
1	700	0	8	38.5157	9.00892	35.1073	4.92	0.998004	5.11799	12.7587	8.47804	6.68889	9.39599	0	12.9032	8	0	1
3	0	0	1	112.847	6.97685	19.4917	2.68	0.9996	5.49306	13.4753	8.50228	6.99593	9.75237	0	12.7435	7	0	0
3	5000	0	8	4.35402	12.8591	18.3674	3.94	0.998004	4.80402	12.8592	9.04853	6.74319	9.29643	0	12.2644	7	1	1
9	0	120	1	71.5174	4.88519	70.0469	1.4	0.998004	4.20469	13.8022	7.98854	6.95233	9.10565	7.17089	12.0966	8	0	0
3	0	0		7.42001	3.1188	12.5448	4.18	0.9998	5.0814	13.0687	8.85538	6.92848	9.60663	0	12.8997	5	0	0
13	0	0		37.1771	4.22283	12.7068	10.96	0.997606	5.52943	13.6866	8.79951	7.07051	9.6112	0	12.8354	8	0	1
3	0	0	1	38.3068	4.77034	16.0349	2.95	0.998004	5.70378	13.9867	9.47509	7.92713	10.4976	0	13.4914	8	0	1
14	170	6.6	6	161.119	2.49245	24.367	2.06	1	5.8522	14.4352	9.8423	7.82827	10.5114	0	13.4094	2	0	1
2	0	0		32.1004	8.09426	14.3241	1.17	1	5.98141	13.6518	9.15536	7.0818	9.9704	0	12.6508	2	0	0
13	130	0	7	7.67035	1.88254	3.24265	5.77	0.9996	6.49224	15.6155	10.5938	8.83282	11.2034	0	13.9796	4	0	1
4	0	8.4	2.85714	70.8158	5.21256	18.6404	1.31	0.996016	5.43372	11.879	8.90191	7.0443	9.34923	0	12.8086	7	0	1
9	1000	0	3.33333	13.2237	2.02167	4.83716	5.42	0.998004	4.45435	13.5137	8.25375	6.95808	9.06612	4.11087	12.5886	6	0	1
9	0	0	3	4.574	5.71305	3.26138	3.36	0.9998	6.67456	13.5168	8.99231	6.97243	9.63023	0	12.8743	5	0	0
10	0	0		70.7967	7.30491	27.9597	0.92	0.998402	5.57595	13.4644	8.91099	7.13681	9.4747	0	12.9298	5	0	0
6	0	0	8	10.3013	2.77713	11.7516	3.38	0.996016	6.27476	13.6557	9.17689	6.93778	9.93198	0	13.0391	6	1	0
2	0	100.8		137.834	4.40541	188.693	0	0.9999	6.65028	11.7448	8.73182	6.31995	9.34207	0	12.7019	8	0	0
7	0	98.4	4	112.847	6.97685	19.4917	2.68	0.9998	5.49306	13.4753	8.50228	6.99593	9.75237	0	12.7435	8	1	1
3	0	0	4	48.1945	6.26818	23.5441	3.37	1	5.98141	14.4954	9.99707	8.31475	10.5395	0	13.6822	6	0	0
7	18500	0	5.66667	33.2302	2.30821	10.0033	7.36	0.996016	5.59099	13.4619	8.8355	7.13782	9.61527	0	13.2758	6	1	0
12	1000	0	3.5	6.65795	0.95643	5.45643	3.89	0.998004	5.43808	12.9168	8.73085	6.73035	9.55924	5.52545	12.3368	7	0	0
18	600	0	8	6.65795	0.95643	5.45643	3.89	0.9996	5.43808	12.9168	8.73085	6.73035	9.55924	0	12.3368	7	0	1
4	0	0		6.65795	0.95643	5.45643	3.89	0.9998	5.43808	12.9168	8.73085	6.73035	9.55924	4.39445	12.3368	6	0	0
4	10000	0	8	10.3013	2.77713	11.7516	3.38	0.998004	6.27476	13.6557	9.17689	6.93778	9.93198	0	13.0391	7	0	1
12	350	0	6.8	6.65795	0.95643	5.45643	3.89	0.99984	5.43808	12.9168	8.73085	6.73035	9.55924	3.93183	12.3368	7	0	0
6	100	0	7	129.213	46.652	27.6193	1.67	1	5.22036	11.3171	8.44096	6.2402	9.22503	0	12.6333	12	0	0
9	0	0	7.5	6.65795	0.95643	5.45643	3.89	0.9998	5.43808	12.9168	8.73085	6.73035	9.55924	3.93183	12.3368	8	1	0
6	0	0	6.66667	28.5163	2.56326	14.9409	10.57	0.998801	5.21494	12.3913	8.23377	6.14426	9.32875	0	12.9182	8	0	0
3	0	0	3.33333	46.5172	24.79	23.5073	4.75	0.99996	5.93224	12.4288	7.88796	5.77034	8.96354	0	12.1782	8	0	1
4	0	0	6	45.0728	4.92154	39.5988	1.55	0.998004	5.02388	13.6091	9.14078	7.01923	9.47478	4.61512	12.3315	5	0	1
14	2000	0	7.5	20.8636	6.9729	12.7322	2.55	0.9999	6.58893	13.0504	9.68059	6.81149	9.89359	0	12.7135	4	0	0
9	6400	0	7	13.6108	1.64384	11.0163	5.2	0.997606	6.20254	14.9865	9.54838	8.19908	10.4016	4.79579	13.4166	8	1	0
1	0	0	4	13.4719	7.37877	7.83992	3.97	0.996016	5.57595	14.0469	9.20069	7.92744	9.97497	0	13.5678	8	0	0
1	2000	0	5	191.542	1.47506	58.9664	2.71	0.998004	6.1334	13.0538	8.23695	6.27121	8.7774	0	11.9498	8	0	0
11	700	0	5.42857	18.6439	3.7563	15.158	4.94	1	5.26786	13.5463	8.76124	6.71176	9.54424	0	13.036	4	0	0
20	200	0	2	191.542	1.47506	58.9664	2.71	0.9996	6.1334	13.0538	8.23695	6.27121	8.7774	0	11.9498	8	0	0
4	0	0	2.5	35.5567	9.67155	28.7929	5.22	0.94162	5.56834	12.8294	8.62191	6.68363	9.03896	6.90876	12.5516	7	1	0
2	0	0	6	21.7691	5.18367	10.4627	5.03	0.999001	5.09987	13.8027	9.06196	7.79301	9.59832	0	12.9706	7	1	1
10	1000	4	6.25	46.5822	7.80267	12.0369	3.99	0.9994	5.01063	13.3694	8.84722	7.50581	9.76658	0	12.9919	6	0	1
3	0	120	6	14.671	6.64229	12.1713	1.38	0.998004	5.30827	14.5232	9.63495	7.70185	10.2016	0	13.191	7	0	0
8	0	0	3	70.7967	7.30491	27.9597	0.92	1	5.57595	13.4644	8.91099	7.13681	9.4747	0	12.9298	7	1	0
12	500	0	8	37.1771	4.22283	12.7068	10.96	0.998004	5.52943	13.6866	8.79951	7.07051	9.6112	7.6014	12.8354	5	0	1
8	0	0		40.2822	3.02705	10.8769	7.29	0.998004	5.58725	14.6222	9.45297	8.17545	10.3184	0	13.712	7	0	0
14	0	0	5.2	72.7313	4.49275	50.5882	1.94	0.998004	5.33754	13.5026	9.1526	7.30358	9.97315	0	12.7357	6	0	1
10	700	0	6.66667	22.8776	3.90673	7.34915	6.67	0.99988	5.26269	13.9532	9.17502	7.66539	9.82898	0	12.9119	5	0	0
2	800	0.25	9	6.65795	0.95643	5.45643	3.89	1	5.43808	12.9168	8.73085	6.73035	9.55924	0	12.3368	6	0	1
14	0	0	8	21.9655	1.09382	12.6493	4.67	1	4.54329	13.5444	8.69215	7.65537	9.75898	0	12.881	7.5	0	1
1	0	6.6	8	22.9363	2.43419	22.7431	2.54	0.998004	5.32788	11.4771	9.085	6.95283	9.72143	0	12.9962	8	0	0
3	7000	5.5	5.5	73.7729	6.89655	33.5389	1.93	0.9994	4.89035	13.3129	8.77601	6.78517	9.39699	0	12.4026	8	1	1
3	0	0	10	28.5163	2.56326	14.9409	10.57	1	5.21494	12.3913	8.23377	6.14426	9.32875	0	12.9182	6	0	1
10	1000	0	3	49.2301	1.13721	11.6334	2.6	0.998004	4.96284	13.4263	8.80087	7.68628	9.35945	0	12.6665	3	0	1
4	0	0		49.2301	1.13721	11.6334	2.6	0.969932	4.96284	13.4263	8.80087	7.68628	9.35945	6.90876	12.6665	7	0	1
2	0	0	1	37.1106	7.95942	10.3791	5.79	1	5.56068	14.03	10.019	8.17268	10.5375	8.1608	13.7744	5	0	0
4	0	0	3.8	31.196	6.69211	15.3912	2.95	0.99996	6.10032	13.7884	9.71178	7.80421	10.3635	0	13.3978	7	0	0
7	0	0	6.6	22.8776	3.90673	7.34915	6.67	0.99998	5.26269	13.9532	9.17502	7.66539	9.82898	0	12.9119	6	0	0
14	0	0		116.746	3.20587	26.0248	5.33	0.99998	5.06259	13.239	8.74672	6.7519	9.49122	0	12.0887	4	0	1
3	0	0		124.281	8.78765	56.3742	3.78	0.999201	4.7362	12.5518	7.69894	5.55233	8.57357	5.70711	11.5907	6	0	0
3	0	336	1	30.4137	3.85607	12.7508	4.71	0.998004	5.2832	13.2943	9.11163	7.19824	9.55002	0	12.8951	7	0	0
2	0	0	9	70.8158	5.21256	18.6404	1.31	0.999001	5.43372	11.879	8.90191	7.0443	9.34923	0	12.8086	4	0	0
7	1800	20	7.66667	6.65795	0.95643	5.45643	3.89	0.9998	5.43808	12.9168	8.73085	6.73035	9.55924	8.0959	12.3368	8	0	0
1	10300	0	4.5	95.3384	2.17044	2417.82	3.12	0.999001	5.7301	13.1945	9.06901	7.20652	9.68788	0	13.2773	7	1	1
1	4400	0	5	83.365	8.14485	38.7056	1.61	0.99994	5.41165	12.4062	8.81907	6.98377	9.69462	0	12.9632	8	0	0
8	10000	0	5.33333	19.1761	1.62238	15.626	3.14	0.961538	4.94164	12.3993	8.35208	6.83638	9.10075	0	12.5242	8	0	1
0	1400	0	4	6.65795	0.95643	5.45643	3.89	0.990099	5.43808	12.9168	8.73085	6.73035	9.55924	5.3033	12.3368	10	0	0
11	630	0	5.25	38.3068	4.77034	16.0349	2.95	0.998004	5.70378	13.9867	9.47509	7.92713	10.4976	0	13.4914	7	0	0
7	2900	6.6	7.8	10.3013	2.77713	11.7516	3.38	0.9998	6.27476	13.6557	9.17689	6.93778	9.93198	0	13.0391	6	1	0
11	550	0	8.66667	18.6439	3.7563	15.158	4.94	1	5.26786	13.5463	8.76124	6.71176	9.54424	0	13.036	5	0	0
7	0	0	6.5	70.8158	5.21256	18.6404	1.31	0.998004	5.43372	11.879	8.90191	7.0443	9.34923	0	12.8086	5	0	1
1	5000	7.2	1	21.4219	3.48553	4.88499	3.51	0.999001	5.1358	14.3549	8.99554	7.87523	9.63443	6.21661	13.0565	7	1	0
8	0	0	3.33333	72.7313	4.49275	50.5882	1.94	0.9994	5.33754	13.5026	9.1526	7.30358	9.97315	0	12.7357	4	0	0
9	0	1.3		6.65795	0.95643	5.45643	3.89	0.998801	5.43808	12.9168	8.73085	6.73035	9.55924	5.01728	12.3368	9	0	0
1	2500	4.8	2.2	31.7273	3.26958	14.3713	2.52	0.9998	5.5835	15.1817	9.68059	8.51336	10.8044	0	13.7316	6	1	1
10	400	0	7	116.746	3.20587	26.0248	5.33	0.9994	5.06259	13.239	8.74672	6.7519	9.49122	0	12.0887	5	0	0
5	0	168	3	103.108	18.0778	14.6311	3.29	0.9996	4.70953	11.9468	7.71423	5.61106	8.67642	0	12.3618	8	0	0
7	0	0	9	28.5163	2.56326	14.9409	10.57	0.9999	5.21494	12.3913	8.23377	6.14426	9.32875	0	12.9182	9	0	0
3	0	0	6	161.119	2.49245	24.367	2.06	0.994036	5.8522	14.4352	9.8423	7.82827	10.5114	0	13.4094	6	0	0
3	0	0	4	95.3384	2.17044	2417.82	3.12	0.998004	5.7301	13.1945	9.06901	7.20652	9.68788	0	13.2773	7	0	0
4	1200	0	4.33333	103.108	18.0778	14.6311	3.29	0.9996	4.70953	11.9468	7.71423	5.61106	8.67642	0	12.3618	6	0	1
3	400	0	4.66667	32.4887	8.52654	6.55345	2.49	0.999001	4.76217	13.6589	8.87305	7.51297	9.54194	5.70711	12.7787	5	0	1
5	0	1.8		6.65795	0.95643	5.45643	3.89	0.9998	5.43808	12.9168	8.73085	6.73035	9.55924	3.43399	12.3368	5	0	0
16	1000	144	8	43.3667	5.08387	52.9032	3.43	1	4.54329	13.1039	8.43425	6.84969	9.20984	3.93183	12.0755	5	0	0
11	0	0		31.196	6.69211	15.3912	2.95	0.988142	6.10032	13.7884	9.71178	7.80421	10.3635	4.61512	13.3978	4	0	0
7	1200	0	8	6.65795	0.95643	5.45643	3.89	0.876271	5.43808	12.9168	8.73085	6.73035	9.55924	4.61512	12.3368	8	0	0
0	0	0		48.1945	6.26818	23.5441	3.37	0.998004	5.98141	14.4954	9.99707	8.31475	10.5395	0	13.6822	7	0	0
10	0	0		70.8158	5.21256	18.6404	1.31	0.996016	5.43372	11.879	8.90191	7.0443	9.34923	0	12.8086	4	1	1
10	0	0	1	4.574	5.71305	3.26138	3.36	0.9998	6.67456	13.5168	8.99231	6.97243	9.63023	0	12.8743	7	0	1
7	0	0		38.5607	8.22082	57.191	1.45	0.9998	5.93754	12.54	9.09009	7.19818	10.0378	0	13.3323	3	0	0
9	0	0		32.1004	8.09426	14.3241	1.17	0.998004	5.98141	13.6518	9.15536	7.0818	9.9704	6.55251	12.6508	6	0	0
7	0	0	8	102.823	2.15791	30.4517	1.26	0.9994	5.35659	12.9961	8.34093	6.4936	9.14174	0	12.4187	8	1	0
0	0	0	1	70.8158	5.21256	18.6404	1.31	1	5.43372	11.879	8.90191	7.0443	9.34923	6.21661	12.8086	10	0	0
10	0	3.6	5.6	23.9735	3.56896	14.924	3.61	0.9994	5.50939	13.4848	8.92253	6.75015	9.90942	0	13.0679	8	0	0
16	1700	0.4	7.5	6.65795	0.95643	5.45643	3.89	0.998402	5.43808	12.9168	8.73085	6.73035	9.55924	4.61512	12.3368	3	1	0
0	0	0	6	47.5226	4.32136	30.4178	13.27	0.997992	6.94698	11.8608	8.60977	6.47463	9.58884	8.10198	12.6532	8	0	1
5	0	0	3	38.3068	4.77034	16.0349	2.95	0.9996	5.70378	13.9867	9.47509	7.92713	10.4976	3.71357	13.4914	5	0	1
3	0	144		31.7273	3.26958	14.3713	2.52	1	5.5835	15.1817	9.68059	8.51336	10.8044	8.2943	13.7316	6	1	0
2	500	0	1.5	48.7379	6.91626	16.5591	1.84	0.909091	4.80402	13.8326	8.50492	7.35416	9.44233	5.70711	12.7424	7	0	1
9	0	98.04	2	13.4719	7.37877	7.83992	3.97	0.999201	5.57595	14.0469	9.20069	7.92744	9.97497	8.31899	13.5678	8	1	1
1	0	0		19.6243	1.75064	5.77796	0.91	0.990099	6.13556	16.6526	10.3034	9.33329	10.7069	6.21661	14.9218	8	1	1
12	1900	90	6.5	95.3384	2.17044	2417.82	3.12	0.998602	5.7301	13.1945	9.06901	7.20652	9.68788	0	13.2773	6	1	0
2	1800	10.8	4.66667	53.0737	3.39154	17.1029	3.03	0.9998	7.24993	16.1487	10.8115	9.21158	11.5819	0	14.9746	11	0	0
9	0	0	7	22.8776	3.90673	7.34915	6.67	0.998004	5.26269	13.9532	9.17502	7.66539	9.82898	0	12.9119	4	0	0
1	0	0		13.4719	7.37877	7.83992	3.97	0.999001	5.57595	14.0469	9.20069	7.92744	9.97497	7.86365	13.5678	6	0	1
8	0	0	4	28.5163	2.56326	14.9409	10.57	1	5.21494	12.3913	8.23377	6.14426	9.32875	0	12.9182	3	0	0
2	0	240	5.25	3.7718	0.531198	1.80932	3.64	0.994036	6.34564	17.2572	11.1527	9.69603	11.3805	0	15.4643	8	1	0
1	0	384	2	3.7718	0.531198	1.80932	3.64	0.980392	6.34564	17.2572	11.1527	9.69603	11.3805	0	15.4643	8	0	1
4	0	0	1	49.2301	1.13721	11.6334	2.6	0.9996	4.96284	13.4263	8.80087	7.68628	9.35945	0	12.6665	8	0	0
8	0	192	3	64.695	3.45351	20.9135	1.55	0.998004	5.57973	14.168	9.49304	7.9024	10.1831	0	13.3587	5	0	0
12	0	0		35.5567	9.67155	28.7929	5.22	0.9996	5.56834	12.8294	8.62191	6.68363	9.03896	7.86365	12.5516	4	1	0
10	0	144		40.2822	3.02705	10.8769	7.29	1	5.58725	14.6222	9.45297	8.17545	10.3184	0	13.712	7	0	1
5	0	300	6.33333	3.7718	0.531198	1.80932	3.64	0.994036	6.34564	17.2572	11.1527	9.69603	11.3805	8.2943	15.4643	8	1	0
5	0	216	2	3.7718	0.531198	1.80932	3.64	0.998004	6.34564	17.2572	11.1527	9.69603	11.3805	0	15.4643	6	1	0
7	0	0		71.5174	4.88519	70.0469	1.4	0.999001	4.20469	13.8022	7.98854	6.95233	9.10565	0	12.0966	5	1	0
14	0	204	1	40.2822	3.02705	10.8769	7.29	1	5.58725	14.6222	9.45297	8.17545	10.3184	6.21661	13.712	7	1	0
10	0	0	8	6.65795	0.95643	5.45643	3.89	0.998203	5.43808	12.9168	8.73085	6.73035	9.55924	7.65964	12.3368	2	1	0
19	350	0	5.5	38.3068	4.77034	16.0349	2.95	0.99998	5.70378	13.9867	9.47509	7.92713	10.4976	0	13.4914	5	0	0
15	0	0		116.746	3.20587	26.0248	5.33	0.999201	5.06259	13.239	8.74672	6.7519	9.49122	0	12.0887	3	1	1
9	0	0		25.6036	5.50191	11.7315	4.29	0.819001	5.66296	13.8335	9.68633	7.50229	9.82461	0	12.7648	5	0	1
1	0	240	3	3.7718	0.531198	1.80932	3.64	0.9996	6.34564	17.2572	11.1527	9.69603	11.3805	0	15.4643	5	1	1
3	0	0		10.9447	2.32479	3.46151	4.07	1	6.41346	17.4576	10.6709	9.86249	11.5663	6.90876	15.5189	5.5	0	0
14	0	0	6	53.9774	4.08695	23.7407	2.56	0.998004	4.98361	13.0787	8.75794	6.89325	9.37806	4.39445	12.3952	6	0	0
8	0	0		21.7691	5.18367	10.4627	5.03	0.990099	5.09987	13.8027	9.06196	7.79301	9.59832	0	12.9706	6	1	1
4	0	248.4	4	3.7718	0.531198	1.80932	3.64	0.998004	6.34564	17.2572	11.1527	9.69603	11.3805	0	15.4643	7	0	0
11	0	204	3	16.8714	4.39656	22.7495	3.88	1	5.66988	13.6324	9.41451	7.85794	10.0711	0	13.2063	5	1	1
17	2000	6.6	5.75	161.119	2.49245	24.367	2.06	0.9996	5.8522	14.4352	9.8423	7.82827	10.5114	8.43403	13.4094	7	0	1
12	0	880	2	3.7718	0.531198	1.80932	3.64	0.992063	6.34564	17.2572	11.1527	9.69603	11.3805	0	15.4643	5	0	0
8	0	0		116.746	3.20587	26.0248	5.33	0.961538	5.06259	13.239	8.74672	6.7519	9.49122	0	12.0887	6	0	0
4	1260	12	2.66667	116.746	3.20587	26.0248	5.33	0.9999	5.06259	13.239	8.74672	6.7519	9.49122	0	12.0887	4	0	1
18	0	0	7.85714	31.3043	4.39949	26.2412	4.45	1	5.84064	11.7409	9.06439	7.01354	9.75278	6.3986	13.1614	2	0	0
9	0	0	1	38.3068	4.77034	16.0349	2.95	1	5.70378	13.9867	9.47509	7.92713	10.4976	0	13.4914	7	0	0
16	2000	0	9.2	116.746	3.20587	26.0248	5.33	0.997009	5.06259	13.239	8.74672	6.7519	9.49122	0	12.0887	3	0	1
1	0	0	1	70.8158	5.21256	18.6404	1.31	1	5.43372	11.879	8.90191	7.0443	9.34923	6.3986	12.8086	8	0	0
14	300	6	4	13.2237	2.02167	4.83716	5.42	0.999001	4.45435	13.5137	8.25375	6.95808	9.06612	0	12.5886	8	0	0
3	0	264	2	31.7273	3.26958	14.3713	2.52	0.998004	5.5835	15.1817	9.68059	8.51336	10.8044	0	13.7316	6	1	0
4	1300	0	5.8	116.746	3.20587	26.0248	5.33	0.99994	5.06259	13.239	8.74672	6.7519	9.49122	0	12.0887	4	0	0
1	0	0	2	31.7273	3.26958	14.3713	2.52	0.996016	5.5835	15.1817	9.68059	8.51336	10.8044	0	13.7316	7	1	0
14	0	0	7.5	53.9774	4.08695	23.7407	2.56	0.9998	4.98361	13.0787	8.75794	6.89325	9.37806	5.3033	12.3952	3	0	0
6	8000	0	6.5	46.014	4.02828	10.3701	4.83	1	5.09987	12.4841	9.03097	7.57646	9.67627	0	12.9424	6	0	0
8	3500	0	8	116.746	3.20587	26.0248	5.33	1	5.06259	13.239	8.74672	6.7519	9.49122	0	12.0887	4	0	1
4	7200	0	5.33333	43.3667	5.08387	52.9032	3.43	1	4.54329	13.1039	8.43425	6.84969	9.20984	0	12.0755	8	0	0
12	0	0		33.2302	2.30821	10.0033	7.36	0.990099	5.59099	13.4619	8.8355	7.13782	9.61527	0	13.2758	9	0	0
19	0	6.6	5.5	22.9363	2.43419	22.7431	2.54	0.9998	5.32788	11.4771	9.085	6.95283	9.72143	0	12.9962	4	0	0
1	0	0		37.1106	7.95942	10.3791	5.79	0.998004	5.56068	14.03	10.019	8.17268	10.5375	7.65017	13.7744	7	0	0
19	0	0		79.116	1.55316	43.0166	2.34	1	5.51745	13.4439	8.84851	7.00778	9.50718	0	12.8687	7	0	1
8	3200	43.2	2.6	25.1848	3.26724	5.25082	3.64	0.992063	5.22575	15.4309	9.81749	8.70951	10.1055	0	13.9782	8	1	1
12	0	306	2.66667	31.7273	3.26958	14.3713	2.52	0.980392	5.5835	15.1817	9.68059	8.51336	10.8044	5.70711	13.7316	6	0	0
14	0	0	1.5	57.8251	1.82283	61.8878	0.9	0.009901	5.10595	12.0105	8.2943	6.70198	9.32706	0	12.4141	5	0	1
2	0	0	5	16.5728	49.0917	6.86913	8.39	0.999001	5.14749	12.8702	8.57697	7.47828	9.32081	0	12.7217	8	0	0
7	0	0		25.045	6.39666	22.8753	2.24	0.992063	4.89784	13.0428	8.66285	6.80055	9.43292	6.21661	12.5603	8	0	1
2	0	0	3.75	7.42001	3.1188	12.5448	4.18	0.9996	5.0814	13.0687	8.85538	6.92848	9.60663	0	12.8997	9	0	1
14	600	0	9	73.7729	6.89655	33.5389	1.93	0.999001	4.89035	13.3129	8.77601	6.78517	9.39699	0	12.4026	8	0	0
11	0	0	6	119.674	4.85237	51.3069	2.56	0.999001	6.05678	12.1273	9.93008	6.92542	10.1562	0	12.846	6	0	1
10	0	9.6	8	53.0737	3.39154	17.1029	3.03	0.9996	7.24993	16.1487	10.8115	9.21158	11.5819	4.61512	14.9746	6	0	1
2	0	0	4	38.3068	4.77034	16.0349	2.95	1	5.70378	13.9867	9.47509	7.92713	10.4976	0	13.4914	7	0	0
6	0	12.9		191.542	1.47506	58.9664	2.71	0.9996	6.1334	13.0538	8.23695	6.27121	8.7774	0	11.9498	6	0	0
12	600	0	7	116.746	3.20587	26.0248	5.33	0.998004	5.06259	13.239	8.74672	6.7519	9.49122	0	12.0887	8	0	0
8	10000	0	8	38.5607	8.22082	57.191	1.45	0.961538	5.93754	12.54	9.09009	7.19818	10.0378	7.7411	13.3323	9	0	0
6	1500	0	3	37.1106	7.95942	10.3791	5.79	1	5.56068	14.03	10.019	8.17268	10.5375	0	13.7744	7	0	0
9	0	0	6	197.178	9.00114	36.7504	0	1	4.93447	11.9476	8.02191	5.62469	8.96878	0	12.2385	6	0	0
7	0	324	3.33333	23.083	2.10936	61.3249	3.98	1	5.29331	12.9831	8.62299	6.43984	9.31982	0	12.328	10	1	1
8	4400	0	6.6	38.5607	8.22082	57.191	1.45	0.990099	5.93754	12.54	9.09009	7.19818	10.0378	0	13.3323	6	1	1
18	2000	0	8	38.5607	8.22082	57.191	1.45	0.9994	5.93754	12.54	9.09009	7.19818	10.0378	0	13.3323	5	0	1
3	1400	0	5.6	129.213	46.652	27.6193	1.67	0.996016	5.22036	11.3171	8.44096	6.2402	9.22503	0	12.6333	9	0	1
5	1300	6.6	7.75	38.5607	8.22082	57.191	1.45	0.9996	5.93754	12.54	9.09009	7.19818	10.0378	0	13.3323	7	0	0
0	0	6.6	4.66667	70.8158	5.21256	18.6404	1.31	1	5.43372	11.879	8.90191	7.0443	9.34923	5.70711	12.8086	7	0	0
9	2000	12.6	9	38.5607	8.22082	57.191	1.45	1	5.93754	12.54	9.09009	7.19818	10.0378	0	13.3323	5	0	1
11	1000	0	7.5	116.746	3.20587	26.0248	5.33	1	5.06259	13.239	8.74672	6.7519	9.49122	0	12.0887	5	0	0
22	0	0	4.5	28.5163	2.56326	14.9409	10.57	0.9996	5.21494	12.3913	8.23377	6.14426	9.32875	0	12.9182	4	0	0
15	0	0	4.8	20.8636	6.9729	12.7322	2.55	0.9999	6.58893	13.0504	9.68059	6.81149	9.89359	0	12.7135	7	0	0
16	0	0	8.5	70.8158	5.21256	18.6404	1.31	1	5.43372	11.879	8.90191	7.0443	9.34923	0	12.8086	2	0	0
9	13200	13.2	4.8	5.30449	1.97852	1.23154	2.15	1	5.54908	16.2022	10.4812	9.42742	10.9998	0	14.377	4	0	1
17	3000	0	8.5	14.5467	3.79604	15.8266	3.31	0.9996	5.31812	12.743	8.78905	7.10393	9.60346	0	13.1151	2	0	1
26	2600	6	6.4	38.5607	8.22082	57.191	1.45	0.9996	5.93754	12.54	9.09009	7.19818	10.0378	0	13.3323	7	0	0
8	0	0	1	57.8251	1.82283	61.8878	0.9	1	5.10595	12.0105	8.2943	6.70198	9.32706	0	12.4141	4	0	1
14	3000	6	5.83333	38.5607	8.22082	57.191	1.45	0.999001	5.93754	12.54	9.09009	7.19818	10.0378	0	13.3323	3	0	0
11	6400	6	6.25	38.5607	8.22082	57.191	1.45	0.999001	5.93754	12.54	9.09009	7.19818	10.0378	0	13.3323	6	0	0
3	0	0	8	32.1004	8.09426	14.3241	1.17	1	5.98141	13.6518	9.15536	7.0818	9.9704	7.6014	12.6508	4	0	0
1	0	0	3	13.2237	2.02167	4.83716	5.42	0.998004	4.45435	13.5137	8.25375	6.95808	9.06612	8.51739	12.5886	6	1	1
0	2000	6.6	8	38.5607	8.22082	57.191	1.45	1	5.93754	12.54	9.09009	7.19818	10.0378	0	13.3323	9	0	0
3	5600	0	1	16.5728	49.0917	6.86913	8.39	0.998602	5.14749	12.8702	8.57697	7.47828	9.32081	0	12.7217	8	1	1
5	0	0	7	38.5607	8.22082	57.191	1.45	0.998004	5.93754	12.54	9.09009	7.19818	10.0378	8.55661	13.3323	8	0	0
9	300	0	1	38.5607	8.22082	57.191	1.45	0.9996	5.93754	12.54	9.09009	7.19818	10.0378	5.99396	13.3323	5	0	0
7	0	0		5.30449	1.97852	1.23154	2.15	0.9998	5.54908	16.2022	10.4812	9.42742	10.9998	0	14.377	6	0	0
3	12600	0	5	4.63205	0.713608	1.82246	4.46	0.999001	5.54518	15.1763	9.8575	8.63415	10.6679	5.70711	13.4921	5	0	1
14	0	156		38.5607	8.22082	57.191	1.45	0.998004	5.93754	12.54	9.09009	7.19818	10.0378	6.55251	13.3323	5	0	0
6	1000	6.6	8	38.5607	8.22082	57.191	1.45	1	5.93754	12.54	9.09009	7.19818	10.0378	0	13.3323	7	0	0
12	0	0	8	38.5607	8.22082	57.191	1.45	0.999001	5.93754	12.54	9.09009	7.19818	10.0378	0	13.3323	6	0	0
9	0	0		21.7691	5.18367	10.4627	5.03	0.998004	5.09987	13.8027	9.06196	7.79301	9.59832	7.6014	12.9706	6	0	0
7	1000	11.75	7.4	18.6439	3.7563	15.158	4.94	0.994036	5.26786	13.5463	8.76124	6.71176	9.54424	5.99396	13.036	5	0	0
17	0	0	7	42.0482	6.74697	21.2021	7.1	0.9998	5.62762	12.1704	8.73279	6.77999	9.40451	0	12.8489	4	0	0
7	1000	0	2	25.9573	4.8639	6.47387	5.5	0.9996	4.30406	12.222	8.2802	6.47422	8.58653	0	11.7822	6	0	0
25	1100	0	6.33333	28.5163	2.56326	14.9409	10.57	0.99988	5.21494	12.3913	8.23377	6.14426	9.32875	2.3979	12.9182	3	0	0
7	0	0	8	42.0482	6.74697	21.2021	7.1	0.998004	5.62762	12.1704	8.73279	6.77999	9.40451	5.70711	12.8489	6	0	0
7	50	0	6	29.8221	1.96318	50.4809	2.29	0.999001	5.0814	12.1313	8.29455	5.23613	9.063	7.65017	12.3253	8	1	0
7	8000	0	8	25.6036	5.50191	11.7315	4.29	0.998004	5.66296	13.8335	9.68633	7.50229	9.82461	0	12.7648	8	0	0
5	0	0	5	6.65795	0.95643	5.45643	3.89	0.9996	5.43808	12.9168	8.73085	6.73035	9.55924	0	12.3368	6	0	0
12	1200	0	5.66667	129.213	46.652	27.6193	1.67	0.9999	5.22036	11.3171	8.44096	6.2402	9.22503	0	12.6333	9	0	1
0	0	0	4	16.5728	49.0917	6.86913	8.39	0.9996	5.14749	12.8702	8.57697	7.47828	9.32081	0	12.7217	6	0	1
4	0	79.2	7	53.0737	3.39154	17.1029	3.03	1	7.24993	16.1487	10.8115	9.21158	11.5819	6.21661	14.9746	10	1	0
5	0	0	8	70.8158	5.21256	18.6404	1.31	0.994036	5.43372	11.879	8.90191	7.0443	9.34923	0	12.8086	10	1	1
8	0	300		37.1771	4.22283	12.7068	10.96	0.965251	5.52943	13.6866	8.79951	7.07051	9.6112	5.70711	12.8354	6	1	0
10	0	0		10.3013	2.77713	11.7516	3.38	1	6.27476	13.6557	9.17689	6.93778	9.93198	0	13.0391	8	1	0
16	1800	0	6	23.9735	3.56896	14.924	3.61	0.9994	5.50939	13.4848	8.92253	6.75015	9.90942	5.3033	13.0679	8	0	1
12	5000	0	7.5	28.5163	2.56326	14.9409	10.57	0.999001	5.21494	12.3913	8.23377	6.14426	9.32875	0	12.9182	5	0	0
9	0	0	6.75	119.674	4.85237	51.3069	2.56	1	6.05678	12.1273	9.93008	6.92542	10.1562	0	12.846	5	0	0
2	0	0		124.281	8.78765	56.3742	3.78	1	4.7362	12.5518	7.69894	5.55233	8.57357	0	11.5907	5	0	0
15	4000	0	8	57.8251	1.82283	61.8878	0.9	1	5.10595	12.0105	8.2943	6.70198	9.32706	0	12.4141	5	0	1
15	0	0		137.834	4.40541	188.693	0	1	6.65028	11.7448	8.73182	6.31995	9.34207	0	12.7019	5	0	1
14	0	0		70.7967	7.30491	27.9597	0.92	0.999001	5.57595	13.4644	8.91099	7.13681	9.4747	0	12.9298	4	1	1
7	0	0		70.7967	7.30491	27.9597	0.92	0.998004	5.57595	13.4644	8.91099	7.13681	9.4747	0	12.9298	5	0	0
1	20	0	4.5	35.4944	4.69875	35.3907	2.51	0.99996	5.04986	13.1472	8.36684	6.91178	9.23445	0	12.7555	9	0	1
0	0	0		38.0123	5.11357	54.7751	2.21	0.994036	5.43372	14.1544	9.22965	7.70032	9.86199	6.21661	12.9143	7	0	1
2	0	192	4.33333	38.0123	5.11357	54.7751	2.21	0.9999	5.43372	14.1544	9.22965	7.70032	9.86199	0	12.9143	5	1	0
13	0	0		129.213	46.652	27.6193	1.67	0.99998	5.22036	11.3171	8.44096	6.2402	9.22503	0	12.6333	6	0	1
1	0	0		38.0123	5.11357	54.7751	2.21	0.998004	5.43372	14.1544	9.22965	7.70032	9.86199	0	12.9143	7	0	0
3	48600	0	5.4	53.0737	3.39154	17.1029	3.03	0.99996	7.24993	16.1487	10.8115	9.21158	11.5819	3.04452	14.9746	11	0	0
3	0	0		53.9774	4.08695	23.7407	2.56	0.9996	4.98361	13.0787	8.75794	6.89325	9.37806	0	12.3952	6	0	0
6	0	180	2	38.0123	5.11357	54.7751	2.21	0.999001	5.43372	14.1544	9.22965	7.70032	9.86199	0	12.9143	5	0	0
1	0	0	4	15.468	6.07891	9.83951	2.27	0.996016	5.60212	12.991	9.02738	7.25027	10.0735	7.7626	13.3227	6	0	1
2	0	0		7.42001	3.1188	12.5448	4.18	0.998801	5.0814	13.0687	8.85538	6.92848	9.60663	7.09091	12.8997	4	0	0
0	0	192	4	38.0123	5.11357	54.7751	2.21	0.009901	5.43372	14.1544	9.22965	7.70032	9.86199	0	12.9143	7	0	0
1	0	100		38.0123	5.11357	54.7751	2.21	0.998004	5.43372	14.1544	9.22965	7.70032	9.86199	6.55251	12.9143	5	0	0
7	5000	0	6	21.4617	5.11948	8.30793	2.12	0.986193	5.3799	15.5801	9.67671	8.72447	10.4005	0	13.7835	5	0	0
19	400	0	6	124.281	8.78765	56.3742	3.78	0.99968	4.7362	12.5518	7.69894	5.55233	8.57357	0	11.5907	3	0	0
11	0	0	3.33333	70.7967	7.30491	27.9597	0.92	0.996016	5.57595	13.4644	8.91099	7.13681	9.4747	0	12.9298	5	0	0
7	300	7.8	4.5	95.3384	2.17044	2417.82	3.12	1	5.7301	13.1945	9.06901	7.20652	9.68788	0	13.2773	6	0	1
2	100	0	6	17.7827	2.28905	6.03359	3.58	0.980392	5.05625	13.8261	9.44201	7.92132	9.68197	0	13.3425	5	0	0
4	1400	0	6.66667	7.42001	3.1188	12.5448	4.18	0.9998	5.0814	13.0687	8.85538	6.92848	9.60663	0	12.8997	8	0	1
7	750	26.2	1.5	19.6823	4.21781	12.9896	8.56	0.9998	5.3799	13.664	8.66596	7.18677	9.62866	0	13.1008	8	0	1
8	0	0	4	45.0728	4.92154	39.5988	1.55	0.891266	5.02388	13.6091	9.14078	7.01923	9.47478	0	12.3315	6	0	0
7	0	0	3.5	88.551	3.59665	90.3705	1.07	0.99998	5.75574	12.253	9.14067	7.0362	9.71396	5.70711	12.7962	7	0	0
15	0	0	6	124.281	8.78765	56.3742	3.78	0.996016	4.7362	12.5518	7.69894	5.55233	8.57357	0	11.5907	1	0	0
1	0	0	7	53.9774	4.08695	23.7407	2.56	0.996016	4.98361	13.0787	8.75794	6.89325	9.37806	6.3986	12.3952	7	0	0
3	0	0	7	45.9266	8.09126	72.9454	1.2	0.943396	4.84419	12.8403	8.34165	6.23212	9.14452	8.18897	11.8449	5	0	0
10	830	1	4.6	38.3068	4.77034	16.0349	2.95	0.998004	5.70378	13.9867	9.47509	7.92713	10.4976	0	13.4914	9	0	0
15	2500	0	3.2	49.4167	3.1387	29.7491	4.91	0.999201	5.01728	14.2962	8.60904	7.78313	9.73542	0	12.7212	5	0	0
3	0	180	1	102.823	2.15791	30.4517	1.26	0.990099	5.35659	12.9961	8.34093	6.4936	9.14174	5.56452	12.4187	5	0	0
9	1000	0	6.83333	53.9774	4.08695	23.7407	2.56	0.996016	4.98361	13.0787	8.75794	6.89325	9.37806	0	12.3952	5	0	1
23	0	0	7	19.1761	1.62238	15.626	3.14	1	4.94164	12.3993	8.35208	6.83638	9.10075	0	12.5242	3	1	1
20	250	0	6	33.2302	2.30821	10.0033	7.36	0.9994	5.59099	13.4619	8.8355	7.13782	9.61527	5.99396	13.2758	2.5	0	1
21	0	0	8	38.0123	5.11357	54.7751	2.21	0.9998	5.43372	14.1544	9.22965	7.70032	9.86199	0	12.9143	4	0	1
1	0	180	4	38.0123	5.11357	54.7751	2.21	0.9994	5.43372	14.1544	9.22965	7.70032	9.86199	5.99396	12.9143	12	0	1
0	0	0	3	35.4944	4.69875	35.3907	2.51	0.996016	5.04986	13.1472	8.36684	6.91178	9.23445	0	12.7555	6	0	0
4	0	0		22.8776	3.90673	7.34915	6.67	0.998004	5.26269	13.9532	9.17502	7.66539	9.82898	6.55251	12.9119	6	1	1
9	3000	55.2	6	32.1004	8.09426	14.3241	1.17	0.9996	5.98141	13.6518	9.15536	7.0818	9.9704	0	12.6508	8	1	1
0	4300	0	6.4	14.5467	3.79604	15.8266	3.31	0.999001	5.31812	12.743	8.78905	7.10393	9.60346	0	13.1151	8	0	1
8	1700	120	4	38.0123	5.11357	54.7751	2.21	0.9998	5.43372	14.1544	9.22965	7.70032	9.86199	0	12.9143	7	0	0
0	300	0	2.66667	53.9774	4.08695	23.7407	2.56	0.998004	4.98361	13.0787	8.75794	6.89325	9.37806	0	12.3952	6	1	0
3	0	192	3	48.1945	6.26818	23.5441	3.37	1	5.98141	14.4954	9.99707	8.31475	10.5395	3.43399	13.6822	8	1	0
16	3000	0	7.5	53.9774	4.08695	23.7407	2.56	0.999001	4.98361	13.0787	8.75794	6.89325	9.37806	5.70711	12.3952	6	1	0
7	4000	0	4.5	38.0123	5.11357	54.7751	2.21	0.9998	5.43372	14.1544	9.22965	7.70032	9.86199	0	12.9143	7	0	1
13	0	36	1	7.67035	1.88254	3.24265	5.77	0.9996	6.49224	15.6155	10.5938	8.83282	11.2034	0	13.9796	8	0	0
5	0	0	5	53.9774	4.08695	23.7407	2.56	0.998004	4.98361	13.0787	8.75794	6.89325	9.37806	0	12.3952	7	0	0
7	0	0	2.66667	124.281	8.78765	56.3742	3.78	0.998004	4.7362	12.5518	7.69894	5.55233	8.57357	0	11.5907	7	0	0
5	4000	0	7	19.6823	4.21781	12.9896	8.56	0.999001	5.3799	13.664	8.66596	7.18677	9.62866	0	13.1008	6.5	1	1
25	0	0	8	33.2302	2.30821	10.0033	7.36	0.9998	5.59099	13.4619	8.8355	7.13782	9.61527	0	13.2758	1	1	0
3	3000	0	8	297.371	3.10407	44.3248	3.32	0.998004	6.44731	12.3309	8.96597	6.93729	9.5662	0	13.0893	8	0	0
5	0	312	3.66667	3.7718	0.531198	1.80932	3.64	0.994036	6.34564	17.2572	11.1527	9.69603	11.3805	0	15.4643	4	0	1
7	0	0	8	42.0482	6.74697	21.2021	7.1	0.997009	5.62762	12.1704	8.73279	6.77999	9.40451	0	12.8489	7	0	1
0	1000	0	4.5	53.9774	4.08695	23.7407	2.56	0.99992	4.98361	13.0787	8.75794	6.89325	9.37806	6.68586	12.3952	2	0	1
5	0	168	2	30.4137	3.85607	12.7508	4.71	1	5.2832	13.2943	9.11163	7.19824	9.55002	0	12.8951	6	1	0
3	0	0	3	37.1771	4.22283	12.7068	10.96	0.999201	5.52943	13.6866	8.79951	7.07051	9.6112	0	12.8354	8	1	0
1	0	0		30.4137	3.85607	12.7508	4.71	1	5.2832	13.2943	9.11163	7.19824	9.55002	0	12.8951	6	0	0
13	300	0	7	7.42001	3.1188	12.5448	4.18	0.9996	5.0814	13.0687	8.85538	6.92848	9.60663	6.21661	12.8997	4	0	0
6	300	0	4.66667	30.4137	3.85607	12.7508	4.71	0.994036	5.2832	13.2943	9.11163	7.19824	9.55002	0	12.8951	6	1	1
5	0	0	7	30.4137	3.85607	12.7508	4.71	0.978474	5.2832	13.2943	9.11163	7.19824	9.55002	0	12.8951	6	0	0
19	0	0		30.4137	3.85607	12.7508	4.71	0.996016	5.2832	13.2943	9.11163	7.19824	9.55002	0	12.8951	5	0	0
19	0	108.72		30.4137	3.85607	12.7508	4.71	0.998402	5.2832	13.2943	9.11163	7.19824	9.55002	0	12.8951	5	1	1
0	0	0		16.5728	49.0917	6.86913	8.39	0.998801	5.14749	12.8702	8.57697	7.47828	9.32081	6.90876	12.7217	7	0	1
11	5	0	7.5	31.3043	4.39949	26.2412	4.45	1	5.84064	11.7409	9.06439	7.01354	9.75278	7.69667	13.1614	9	0	0
22	0	0		30.4137	3.85607	12.7508	4.71	0.999001	5.2832	13.2943	9.11163	7.19824	9.55002	0	12.8951	4	1	0
3	0	24		3.7718	0.531198	1.80932	3.64	0.996016	6.34564	17.2572	11.1527	9.69603	11.3805	0	15.4643	8	0	0
3	0	0	3.33333	79.116	1.55316	43.0166	2.34	0.999001	5.51745	13.4439	8.84851	7.00778	9.50718	0	12.8687	5	0	1
4	1000	0	4.5	191.542	1.47506	58.9664	2.71	0.999001	6.1334	13.0538	8.23695	6.27121	8.7774	0	11.9498	6	0	1
8	0	0		31.196	6.69211	15.3912	2.95	1	6.10032	13.7884	9.71178	7.80421	10.3635	0	13.3978	4	0	0
13	6400	0	6.4	33.2302	2.30821	10.0033	7.36	0.9994	5.59099	13.4619	8.8355	7.13782	9.61527	0	13.2758	4	0	0
6	0	0		45.9266	8.09126	72.9454	1.2	0.994036	4.84419	12.8403	8.34165	6.23212	9.14452	7.90138	11.8449	7	0	1
4	0	156		30.4137	3.85607	12.7508	4.71	0.999001	5.2832	13.2943	9.11163	7.19824	9.55002	0	12.8951	5	0	0
14	1600	6.6	8	22.9363	2.43419	22.7431	2.54	1	5.32788	11.4771	9.085	6.95283	9.72143	0	12.9962	5	0	0
5	0	0	4	30.4137	3.85607	12.7508	4.71	0.994036	5.2832	13.2943	9.11163	7.19824	9.55002	8.51739	12.8951	6	0	0
5	2400	6.6	5.16667	57.8251	1.82283	61.8878	0.9	1	5.10595	12.0105	8.2943	6.70198	9.32706	0	12.4141	10	0	1
8	0	142.8	5	30.4137	3.85607	12.7508	4.71	0.999001	5.2832	13.2943	9.11163	7.19824	9.55002	0	12.8951	2	1	1
12	0	0		129.213	46.652	27.6193	1.67	0.9996	5.22036	11.3171	8.44096	6.2402	9.22503	0	12.6333	8	0	1
4	0	0	5	53.9774	4.08695	23.7407	2.56	0.998004	4.98361	13.0787	8.75794	6.89325	9.37806	6.21661	12.3952	8	0	0
5	0	0	4	129.213	46.652	27.6193	1.67	0.999001	5.22036	11.3171	8.44096	6.2402	9.22503	0	12.6333	7	0	1
15	0	0		137.834	4.40541	188.693	0	1	6.65028	11.7448	8.73182	6.31995	9.34207	0	12.7019	8	0	0
7	200	0	5.5	129.213	46.652	27.6193	1.67	0.99998	5.22036	11.3171	8.44096	6.2402	9.22503	0	12.6333	6	0	1
5	0	0		88.3597	5.11568	62.2398	2.68	0.9998	5.07517	13.5015	9.51635	7.30492	10.6689	5.99396	12.9513	8	1	1
5	1000	0	4.5	33.2302	2.30821	10.0033	7.36	1	5.59099	13.4619	8.8355	7.13782	9.61527	0	13.2758	5	0	1
16	600	0	5.25	129.213	46.652	27.6193	1.67	0.9994	5.22036	11.3171	8.44096	6.2402	9.22503	0	12.6333	3	0	1
0	0	0		13.0162	3.48362	7.08513	4.21	0.996016	5.1985	14.4858	9.23523	7.89725	9.9464	0	13.1447	7	0	0
18	1100	0	7	33.2302	2.30821	10.0033	7.36	0.99998	5.59099	13.4619	8.8355	7.13782	9.61527	0	13.2758	3	0	0
16	0	0	1	24.8052	1.45156	23.4018	4.25	0.998004	5.57215	14.9378	9.81624	8.39101	10.3592	0	13.3892	5	0	1
14	0	0	2	99.1659	14.9759	31.9912	1.52	0.9994	4.65396	13.6727	8.39796	6.56602	9.18922	4.61512	12.1855	8	0	1
8	0	0	8	28.5163	2.56326	14.9409	10.57	0.995025	5.21494	12.3913	8.23377	6.14426	9.32875	0	12.9182	6	0	0
10	500	0	10	53.9774	4.08695	23.7407	2.56	1	4.98361	13.0787	8.75794	6.89325	9.37806	0	12.3952	8	0	0
4	1500	0	1	37.1106	7.95942	10.3791	5.79	1	5.56068	14.03	10.019	8.17268	10.5375	6.3986	13.7744	8	0	0
18	0	0		129.213	46.652	27.6193	1.67	0.999201	5.22036	11.3171	8.44096	6.2402	9.22503	0	12.6333	7	0	0
1	0	0	8	13.6108	1.64384	11.0163	5.2	0.996016	6.20254	14.9865	9.54838	8.19908	10.4016	0	13.4166	7	1	1
12	0	0	8	53.9774	4.08695	23.7407	2.56	0.99974	4.98361	13.0787	8.75794	6.89325	9.37806	5.99396	12.3952	8	0	1
17	0	0	9	129.213	46.652	27.6193	1.67	1	5.22036	11.3171	8.44096	6.2402	9.22503	0	12.6333	9	0	0
16	800	0	6	129.213	46.652	27.6193	1.67	0.9997	5.22036	11.3171	8.44096	6.2402	9.22503	0	12.6333	6	0	1
1	0	0		35.4944	4.69875	35.3907	2.51	1	5.04986	13.1472	8.36684	6.91178	9.23445	8.0067	12.7555	6	0	1
0	4000	15.12	6	21.7691	5.18367	10.4627	5.03	0.999001	5.09987	13.8027	9.06196	7.79301	9.59832	5.99396	12.9706	7	1	0
10	0	7.2	1.5	13.4719	7.37877	7.83992	3.97	1	5.57595	14.0469	9.20069	7.92744	9.97497	0	13.5678	9	1	1
19	0	0	8.28571	129.213	46.652	27.6193	1.67	1	5.22036	11.3171	8.44096	6.2402	9.22503	0	12.6333	10	0	0
13	0	0	5	53.9774	4.08695	23.7407	2.56	0.999001	4.98361	13.0787	8.75794	6.89325	9.37806	0	12.3952	6	0	1
4	0	0		27.6311	6.9566	22.6197	3.6	0.998004	5.76205	13.7186	9.01152	7.54987	9.65265	6.21661	12.7072	10	1	0
6	0	0		53.9774	4.08695	23.7407	2.56	0.9999	4.98361	13.0787	8.75794	6.89325	9.37806	6.55251	12.3952	6	0	0
12	0	0		129.213	46.652	27.6193	1.67	0.9998	5.22036	11.3171	8.44096	6.2402	9.22503	0	12.6333	7	0	0
10	0	0	1	38.3068	4.77034	16.0349	2.95	0.9996	5.70378	13.9867	9.47509	7.92713	10.4976	5.70711	13.4914	8	0	1
11	0	0		129.213	46.652	27.6193	1.67	0.998004	5.22036	11.3171	8.44096	6.2402	9.22503	0	12.6333	9	0	1
1	0	0		129.213	46.652	27.6193	1.67	0.999001	5.22036	11.3171	8.44096	6.2402	9.22503	0	12.6333	8	0	0
11	0	20	7	53.9774	4.08695	23.7407	2.56	0.990099	4.98361	13.0787	8.75794	6.89325	9.37806	0	12.3952	8	0	1
1	0	0		17.9085	6.65364	4.75217	3.9	1	5.49306	15.1808	9.87914	9.27968	10.6166	5.3033	14.2294	7	1	0
12	6600	6.6	8.5	10.3013	2.77713	11.7516	3.38	0.99993	6.27476	13.6557	9.17689	6.93778	9.93198	0	13.0391	3	0	0
20	0	0	8	19.1761	1.62238	15.626	3.14	0.9998	4.94164	12.3993	8.35208	6.83638	9.10075	0	12.5242	4	0	1
9	0	0		129.213	46.652	27.6193	1.67	0.994036	5.22036	11.3171	8.44096	6.2402	9.22503	8.6307	12.6333	2	0	1
4	0	0		22.8776	3.90673	7.34915	6.67	0.999001	5.26269	13.9532	9.17502	7.66539	9.82898	0	12.9119	7	0	0
15	600	0.9	2.33333	14.671	6.64229	12.1713	1.38	0.9996	5.30827	14.5232	9.63495	7.70185	10.2016	4.61512	13.191	2	0	0
5	0	46.8	1	53.9774	4.08695	23.7407	2.56	1	4.98361	13.0787	8.75794	6.89325	9.37806	0	12.3952	3	0	0
17	2800	7.2	4	15.468	6.07891	9.83951	2.27	0.9996	5.60212	12.991	9.02738	7.25027	10.0735	5.52545	13.3227	8	1	1
18	0	0	6	13.4719	7.37877	7.83992	3.97	0.998004	5.57595	14.0469	9.20069	7.92744	9.97497	2.3979	13.5678	7	0	0
15	0	312	2.66667	14.671	6.64229	12.1713	1.38	0.9999	5.30827	14.5232	9.63495	7.70185	10.2016	0	13.191	5	0	0
3	500	0	3	88.551	3.59665	90.3705	1.07	0.9996	5.75574	12.253	9.14067	7.0362	9.71396	0	12.7962	10	0	1
4	0	120	1	14.671	6.64229	12.1713	1.38	0.997009	5.30827	14.5232	9.63495	7.70185	10.2016	0	13.191	6	0	1
3	1600	0	3.33333	14.671	6.64229	12.1713	1.38	0.998005	5.30827	14.5232	9.63495	7.70185	10.2016	0	13.191	4	0	0
1	0	126.541	2.5	53.9774	4.08695	23.7407	2.56	1	4.98361	13.0787	8.75794	6.89325	9.37806	0	12.3952	8	0	0
3	0	240	7	53.9774	4.08695	23.7407	2.56	0.996016	4.98361	13.0787	8.75794	6.89325	9.37806	0	12.3952	6	0	0
3	0	0	7	49.4167	3.1387	29.7491	4.91	0.998004	5.01728	14.2962	8.60904	7.78313	9.73542	0	12.7212	6	0	0
0	200	0	3	14.671	6.64229	12.1713	1.38	0.99984	5.30827	14.5232	9.63495	7.70185	10.2016	0	13.191	8	0	0
12	20500	0	6.66667	197.178	9.00114	36.7504	0	1	4.93447	11.9476	8.02191	5.62469	8.96878	8.0067	12.2385	8	0	0
7	0	0	5	53.9774	4.08695	23.7407	2.56	0.99994	4.98361	13.0787	8.75794	6.89325	9.37806	0	12.3952	8	0	1
2	0	0	4.5	31.7273	3.26958	14.3713	2.52	1	5.5835	15.1817	9.68059	8.51336	10.8044	5.3033	13.7316	7	0	0
19	1000	0	8	10.3013	2.77713	11.7516	3.38	1	6.27476	13.6557	9.17689	6.93778	9.93198	0	13.0391	1	0	1
17	0	0	1	14.671	6.64229	12.1713	1.38	0.999001	5.30827	14.5232	9.63495	7.70185	10.2016	0	13.191	7	0	0
7	0	0		112.847	6.97685	19.4917	2.68	0.9994	5.49306	13.4753	8.50228	6.99593	9.75237	6.90876	12.7435	8	0	1
10	0	0	1	14.671	6.64229	12.1713	1.38	0.980392	5.30827	14.5232	9.63495	7.70185	10.2016	0	13.191	4	0	1
0	0	0	4.33333	14.671	6.64229	12.1713	1.38	0.998004	5.30827	14.5232	9.63495	7.70185	10.2016	0	13.191	8	0	1
1	0	0		14.671	6.64229	12.1713	1.38	0.9994	5.30827	14.5232	9.63495	7.70185	10.2016	0	13.191	5	0	0
6	4000	0	4.5	53.9774	4.08695	23.7407	2.56	0.9994	4.98361	13.0787	8.75794	6.89325	9.37806	0	12.3952	6	0	0
0	0	0	4	14.671	6.64229	12.1713	1.38	0.998004	5.30827	14.5232	9.63495	7.70185	10.2016	0	13.191	10	0	0
4	0	0		5.30449	1.97852	1.23154	2.15	0.9996	5.54908	16.2022	10.4812	9.42742	10.9998	0	14.377	8	0	0
7	0	0		14.671	6.64229	12.1713	1.38	0.9994	5.30827	14.5232	9.63495	7.70185	10.2016	0	13.191	7	0	0
5	0	6.6		57.8251	1.82283	61.8878	0.9	1	5.10595	12.0105	8.2943	6.70198	9.32706	0	12.4141	10	0	1
2	11500	0	6	48.1945	6.26818	23.5441	3.37	1	5.98141	14.4954	9.99707	8.31475	10.5395	0	13.6822	7	0	0
2	0	132	4	7.42001	3.1188	12.5448	4.18	0.9998	5.0814	13.0687	8.85538	6.92848	9.60663	0	12.8997	8	1	1
5	0	0		53.9774	4.08695	23.7407	2.56	0.9996	4.98361	13.0787	8.75794	6.89325	9.37806	0	12.3952	8	0	0
9	0	0	3.5	24.8052	1.45156	23.4018	4.25	0.9996	5.57215	14.9378	9.81624	8.39101	10.3592	0	13.3892	5	0	1
9	0	0	2.2	19.1761	1.62238	15.626	3.14	0.988142	4.94164	12.3993	8.35208	6.83638	9.10075	9.10509	12.5242	3	0	0
4	0	0		46.5172	24.79	23.5073	4.75	0.990099	5.93224	12.4288	7.88796	5.77034	8.96354	0	12.1782	8	0	1
4	0	0		33.2302	2.30821	10.0033	7.36	1	5.59099	13.4619	8.8355	7.13782	9.61527	0	13.2758	9	0	0
1	0	240	4.33333	24.8052	1.45156	23.4018	4.25	0.988142	5.57215	14.9378	9.81624	8.39101	10.3592	0	13.3892	7	0	0
4	0	0	1	29.8967	8.36021	10.2298	4.22	0.998801	4.83628	13.639	8.99305	7.89286	9.64582	6.68586	13.2286	9	0	0
10	0	360	2	13.0627	6.83197	5.45615	2.67	0.990099	5.65948	15.6026	10.1571	8.85653	10.6064	6.21661	14.0936	7	0	0
14	0	0	3	17.7827	2.28905	6.03359	3.58	0.998004	5.05625	13.8261	9.44201	7.92132	9.68197	0	13.3425	4	0	1
11	0	0		7.42001	3.1188	12.5448	4.18	0.9998	5.0814	13.0687	8.85538	6.92848	9.60663	0	12.8997	7	0	1
9	50000	156	2.33333	19.6243	1.75064	5.77796	0.91	0.990099	6.13556	16.6526	10.3034	9.33329	10.7069	0	14.9218	7	1	0
4	0	7.2	2	17.7827	2.28905	6.03359	3.58	0.9996	5.05625	13.8261	9.44201	7.92132	9.68197	0	13.3425	7	0	0
12	0	0		7.42001	3.1188	12.5448	4.18	0.996016	5.0814	13.0687	8.85538	6.92848	9.60663	0	12.8997	5	0	0
24	0	0	8	38.0123	5.11357	54.7751	2.21	0.998004	5.43372	14.1544	9.22965	7.70032	9.86199	0	12.9143	5	0	0
6	0	0		7.42001	3.1188	12.5448	4.18	1	5.0814	13.0687	8.85538	6.92848	9.60663	5.86079	12.8997	6	1	1
18	1200	0	4.8	53.9774	4.08695	23.7407	2.56	0.99974	4.98361	13.0787	8.75794	6.89325	9.37806	0	12.3952	10	0	0
18	0	152.04	8	20.8636	6.9729	12.7322	2.55	0.997606	6.58893	13.0504	9.68059	6.81149	9.89359	0	12.7135	11	0	0
2	0	0	10	112.847	6.97685	19.4917	2.68	0.9994	5.49306	13.4753	8.50228	6.99593	9.75237	5.99396	12.7435	6	0	1
5	0	0		13.5739	3.15306	5.75735	1.7	0.980392	4.68213	15.1731	9.43684	8.79199	10.0928	0	13.6348	6	0	0
9	3000	0	8	7.42001	3.1188	12.5448	4.18	0.992063	5.0814	13.0687	8.85538	6.92848	9.60663	9.47278	12.8997	5	0	1
10	0	0	3.66667	17.7827	2.28905	6.03359	3.58	0.998004	5.05625	13.8261	9.44201	7.92132	9.68197	0	13.3425	6	1	1
6	0	0		7.42001	3.1188	12.5448	4.18	0.990099	5.0814	13.0687	8.85538	6.92848	9.60663	6.90876	12.8997	6	0	0
11	3280	0	8	10.3013	2.77713	11.7516	3.38	0.997407	6.27476	13.6557	9.17689	6.93778	9.93198	0	13.0391	7	0	0
9	0	0	5.33333	31.196	6.69211	15.3912	2.95	0.998801	6.10032	13.7884	9.71178	7.80421	10.3635	0	13.3978	6	0	0
2	0	0		191.542	1.47506	58.9664	2.71	1	6.1334	13.0538	8.23695	6.27121	8.7774	8.2943	11.9498	8	0	0
9	300	4.95	6	45.9266	8.09126	72.9454	1.2	0.999001	4.84419	12.8403	8.34165	6.23212	9.14452	7.31389	11.8449	8	1	0
14	700	0	6.5	22.8776	3.90673	7.34915	6.67	0.9996	5.26269	13.9532	9.17502	7.66539	9.82898	0	12.9119	3	0	0
9	750	0	4.28571	17.7827	2.28905	6.03359	3.58	0.999501	5.05625	13.8261	9.44201	7.92132	9.68197	0	13.3425	7	0	0
9	0	0	4	38.5607	8.22082	57.191	1.45	0.9994	5.93754	12.54	9.09009	7.19818	10.0378	0	13.3323	8	0	0
4	0	0	1	17.7827	2.28905	6.03359	3.58	0.996016	5.05625	13.8261	9.44201	7.92132	9.68197	8.13182	13.3425	5	0	0
11	0	0		17.7827	2.28905	6.03359	3.58	0.998004	5.05625	13.8261	9.44201	7.92132	9.68197	0	13.3425	7	0	0
12	0	0		7.42001	3.1188	12.5448	4.18	0.9998	5.0814	13.0687	8.85538	6.92848	9.60663	0	12.8997	7	0	1
12	0	0		17.7827	2.28905	6.03359	3.58	0.997009	5.05625	13.8261	9.44201	7.92132	9.68197	6.21661	13.3425	5	0	1
17	6000	60.96	8	42.0482	6.74697	21.2021	7.1	0.9994	5.62762	12.1704	8.73279	6.77999	9.40451	0	12.8489	6	0	1
13	0	0		7.42001	3.1188	12.5448	4.18	0.999001	5.0814	13.0687	8.85538	6.92848	9.60663	6.90876	12.8997	7	0	0
15	0	0	3	7.42001	3.1188	12.5448	4.18	0.999001	5.0814	13.0687	8.85538	6.92848	9.60663	8.0067	12.8997	6	0	1
6	0	6		7.42001	3.1188	12.5448	4.18	0.9994	5.0814	13.0687	8.85538	6.92848	9.60663	5.3033	12.8997	6	0	0
6	0	0		24.8052	1.45156	23.4018	4.25	0.980392	5.57215	14.9378	9.81624	8.39101	10.3592	6.90876	13.3892	6	0	1
1	800	0	6.4	20.8636	6.9729	12.7322	2.55	0.999201	6.58893	13.0504	9.68059	6.81149	9.89359	0	12.7135	8	0	1
11	0	0		46.5172	24.79	23.5073	4.75	0.9998	5.93224	12.4288	7.88796	5.77034	8.96354	0	12.1782	8	0	0
6	2000	0	4	33.2302	2.30821	10.0033	7.36	1	5.59099	13.4619	8.8355	7.13782	9.61527	0	13.2758	7	1	0
5	0	0		7.42001	3.1188	12.5448	4.18	0.9998	5.0814	13.0687	8.85538	6.92848	9.60663	0	12.8997	6	0	1
12	0	0	8	25.045	6.39666	22.8753	2.24	1	4.89784	13.0428	8.66285	6.80055	9.43292	0	12.5603	8	1	0
2	2000	0	4.6	7.42001	3.1188	12.5448	4.18	0.9994	5.0814	13.0687	8.85538	6.92848	9.60663	0	12.8997	7	0	1
7	0	0	7	197.178	9.00114	36.7504	0	1	4.93447	11.9476	8.02191	5.62469	8.96878	0	12.2385	10	0	0
5	0	0	3	88.551	3.59665	90.3705	1.07	0.952381	5.75574	12.253	9.14067	7.0362	9.71396	8.0067	12.7962	6	1	1
16	0	0	7	10.3013	2.77713	11.7516	3.38	0.996016	6.27476	13.6557	9.17689	6.93778	9.93198	0	13.0391	3	0	0
2	0	144		21.7691	5.18367	10.4627	5.03	0.996016	5.09987	13.8027	9.06196	7.79301	9.59832	7.00397	12.9706	7	1	1
0	0	7.2	5	15.468	6.07891	9.83951	2.27	0.9996	5.60212	12.991	9.02738	7.25027	10.0735	0	13.3227	8	0	0
0	500	0	5	7.42001	3.1188	12.5448	4.18	0.9996	5.0814	13.0687	8.85538	6.92848	9.60663	0	12.8997	7	0	0
4	2600	150	3	42.0482	6.74697	21.2021	7.1	0.997506	5.62762	12.1704	8.73279	6.77999	9.40451	0	12.8489	4	0	0
0	0	0		7.42001	3.1188	12.5448	4.18	0.999001	5.0814	13.0687	8.85538	6.92848	9.60663	0	12.8997	6	0	0
0	300	0	6.5	7.42001	3.1188	12.5448	4.18	0.9998	5.0814	13.0687	8.85538	6.92848	9.60663	0	12.8997	8	0	0
9	0	0	3	46.014	4.02828	10.3701	4.83	0.999001	5.09987	12.4841	9.03097	7.57646	9.67627	7.6014	12.9424	4	0	0
18	1000	14.4	1	13.6108	1.64384	11.0163	5.2	0.998004	6.20254	14.9865	9.54838	8.19908	10.4016	0	13.4166	3	1	1
14	3000	0	8	20.8636	6.9729	12.7322	2.55	0.99996	6.58893	13.0504	9.68059	6.81149	9.89359	0	12.7135	3	0	1
1	0	0		25.9573	4.8639	6.47387	5.5	1	4.30406	12.222	8.2802	6.47422	8.58653	8.0067	11.7822	10	0	1
0	100	0	6	7.42001	3.1188	12.5448	4.18	0.9996	5.0814	13.0687	8.85538	6.92848	9.60663	0	12.8997	3	0	0
20	1700	0	5	7.42001	3.1188	12.5448	4.18	0.998502	5.0814	13.0687	8.85538	6.92848	9.60663	6.55251	12.8997	3	0	1
1	0	240	4	17.7827	2.28905	6.03359	3.58	0.998004	5.05625	13.8261	9.44201	7.92132	9.68197	0	13.3425	7	0	1
1	0	0		7.42001	3.1188	12.5448	4.18	0.9996	5.0814	13.0687	8.85538	6.92848	9.60663	0	12.8997	6	0	0
3	500	0	6.25	7.42001	3.1188	12.5448	4.18	0.9998	5.0814	13.0687	8.85538	6.92848	9.60663	0	12.8997	7	0	0
7	40000	0	8	73.7729	6.89655	33.5389	1.93	0.996016	4.89035	13.3129	8.77601	6.78517	9.39699	4.61512	12.4026	9	1	0
7	2000	0	5	7.42001	3.1188	12.5448	4.18	0.998203	5.0814	13.0687	8.85538	6.92848	9.60663	6.68586	12.8997	9	1	0
1	10000	0	8	22.9363	2.43419	22.7431	2.54	0.998004	5.32788	11.4771	9.085	6.95283	9.72143	0	12.9962	5	0	0
15	4000	0	8	20.8636	6.9729	12.7322	2.55	0.9994	6.58893	13.0504	9.68059	6.81149	9.89359	0	12.7135	8	0	0
15	0	0	5.5	102.823	2.15791	30.4517	1.26	0.9996	5.35659	12.9961	8.34093	6.4936	9.14174	6.55251	12.4187	4	0	1
9	0	0	4	13.2237	2.02167	4.83716	5.42	1	4.45435	13.5137	8.25375	6.95808	9.06612	0	12.5886	3	0	1
3	0	180	1	49.2301	1.13721	11.6334	2.6	0.98873	4.96284	13.4263	8.80087	7.68628	9.35945	8.2943	12.6665	8	1	1
9	0	480	1	3.7718	0.531198	1.80932	3.64	0.994036	6.34564	17.2572	11.1527	9.69603	11.3805	0	15.4643	6	0	0
1	0	0		7.42001	3.1188	12.5448	4.18	0.998004	5.0814	13.0687	8.85538	6.92848	9.60663	0	12.8997	4	0	0
6	2000	240	4	13.0162	3.48362	7.08513	4.21	1	5.1985	14.4858	9.23523	7.89725	9.9464	0	13.1447	9	0	0
1	1000	0	1.5	7.42001	3.1188	12.5448	4.18	0.9998	5.0814	13.0687	8.85538	6.92848	9.60663	0	12.8997	6	0	0
4	0	0		14.671	6.64229	12.1713	1.38	0.998004	5.30827	14.5232	9.63495	7.70185	10.2016	0	13.191	7	0	1
5	0	0	6.25	25.6036	5.50191	11.7315	4.29	0.994036	5.66296	13.8335	9.68633	7.50229	9.82461	0	12.7648	8	1	1
15	0	0		7.42001	3.1188	12.5448	4.18	0.9998	5.0814	13.0687	8.85538	6.92848	9.60663	0	12.8997	4	1	0
1	0	0	8	43.3667	5.08387	52.9032	3.43	0.9998	4.54329	13.1039	8.43425	6.84969	9.20984	0	12.0755	8	1	0
0	0	0	3	24.8052	1.45156	23.4018	4.25	0.998004	5.57215	14.9378	9.81624	8.39101	10.3592	5.70711	13.3892	6	0	1
4	0	0		112.847	6.97685	19.4917	2.68	0.998801	5.49306	13.4753	8.50228	6.99593	9.75237	7.31389	12.7435	8	1	1
6	700	19.2	6	20.8636	6.9729	12.7322	2.55	0.998801	6.58893	13.0504	9.68059	6.81149	9.89359	0	12.7135	6	0	1
15	0	0		7.42001	3.1188	12.5448	4.18	0.999201	5.0814	13.0687	8.85538	6.92848	9.60663	0	12.8997	4	0	0
2	0	0.7		7.42001	3.1188	12.5448	4.18	0.996016	5.0814	13.0687	8.85538	6.92848	9.60663	7.4961	12.8997	6	0	0
8	200	0	5	17.7827	2.28905	6.03359	3.58	0.0099	5.05625	13.8261	9.44201	7.92132	9.68197	6.90876	13.3425	6	0	0
4	0	180		7.42001	3.1188	12.5448	4.18	0.998004	5.0814	13.0687	8.85538	6.92848	9.60663	3.04452	12.8997	7	0	1
6	5100	0	6	57.8251	1.82283	61.8878	0.9	0.009901	5.10595	12.0105	8.2943	6.70198	9.32706	0	12.4141	7	1	1
7	0	276	2.5	13.0627	6.83197	5.45615	2.67	0.909091	5.65948	15.6026	10.1571	8.85653	10.6064	0	14.0936	4	0	0
16	700	19.2	6	53.9774	4.08695	23.7407	2.56	0.99968	4.98361	13.0787	8.75794	6.89325	9.37806	0	12.3952	6	1	0
7	0	0		297.371	3.10407	44.3248	3.32	0.999001	6.44731	12.3309	8.96597	6.93729	9.5662	6.27476	13.0893	6	1	1
17	0	0		31.196	6.69211	15.3912	2.95	1	6.10032	13.7884	9.71178	7.80421	10.3635	6.3986	13.3978	7	0	0
3	0	60	1	4.63205	0.713608	1.82246	4.46	0.970874	5.54518	15.1763	9.8575	8.63415	10.6679	6.90876	13.4921	7	1	1
4	0	0		17.7827	2.28905	6.03359	3.58	0.970874	5.05625	13.8261	9.44201	7.92132	9.68197	6.90876	13.3425	7	1	1
7	0	0	5.33333	137.834	4.40541	188.693	0	0.993049	6.65028	11.7448	8.73182	6.31995	9.34207	0	12.7019	8	0	0
21	0	0	7.66667	25.8612	5.23735	11.6907	2.8	0.999201	4.85981	13.0351	8.1898	6.44199	9.22955	0	12.5985	10	0	1
3	2100	0	5.33333	17.7827	2.28905	6.03359	3.58	0.9994	5.05625	13.8261	9.44201	7.92132	9.68197	0	13.3425	7	1	1
12	0	7.2	8.4	17.7827	2.28905	6.03359	3.58	0.9996	5.05625	13.8261	9.44201	7.92132	9.68197	0	13.3425	2	1	1
2	0	7.2	4.66667	17.7827	2.28905	6.03359	3.58	0.999001	5.05625	13.8261	9.44201	7.92132	9.68197	0	13.3425	5	0	0
8	3000	7.2	5.25	99.1659	14.9759	31.9912	1.52	0.994036	4.65396	13.6727	8.39796	6.56602	9.18922	0	12.1855	8	0	0
14	0	7.2	10	25.8612	5.23735	11.6907	2.8	0.998004	4.85981	13.0351	8.1898	6.44199	9.22955	4.61512	12.5985	5	1	0
11	2700	0	3.5	137.834	4.40541	188.693	0	0.998203	6.65028	11.7448	8.73182	6.31995	9.34207	0	12.7019	8	0	1
1	0	25.2		17.7827	2.28905	6.03359	3.58	0.9994	5.05625	13.8261	9.44201	7.92132	9.68197	0	13.3425	7	1	1
8	0	0		25.1848	3.26724	5.25082	3.64	0.9996	5.22575	15.4309	9.81749	8.70951	10.1055	3.04452	13.9782	6	1	0
14	0	0	8	20.8636	6.9729	12.7322	2.55	0.9996	6.58893	13.0504	9.68059	6.81149	9.89359	0	12.7135	5	0	1
14	0	0	7.75	25.8612	5.23735	11.6907	2.8	0.990099	4.85981	13.0351	8.1898	6.44199	9.22955	0	12.5985	5	1	1
6	0	240	3	3.7718	0.531198	1.80932	3.64	0.990099	6.34564	17.2572	11.1527	9.69603	11.3805	0	15.4643	8	0	0
0	0	0		32.4887	8.52654	6.55345	2.49	0.833333	4.76217	13.6589	8.87305	7.51297	9.54194	0	12.7787	7	0	1
11	600	7.2	2	17.7827	2.28905	6.03359	3.58	0.9998	5.05625	13.8261	9.44201	7.92132	9.68197	0	13.3425	8	0	1
7	0	0	5	17.7827	2.28905	6.03359	3.58	0.9998	5.05625	13.8261	9.44201	7.92132	9.68197	0	13.3425	7	0	0
9	4000	0	6.33333	17.7827	2.28905	6.03359	3.58	0.9994	5.05625	13.8261	9.44201	7.92132	9.68197	0	13.3425	5	1	0
18	0	7.2		25.8612	5.23735	11.6907	2.8	1	4.85981	13.0351	8.1898	6.44199	9.22955	0	12.5985	8	0	0
21	250	0	5.4	79.116	1.55316	43.0166	2.34	1	5.51745	13.4439	8.84851	7.00778	9.50718	0	12.8687	5	0	1
9	0	0		103.108	18.0778	14.6311	3.29	0.9998	4.70953	11.9468	7.71423	5.61106	8.67642	8.85381	12.3618	8	0	1
25	0	0	1	88.3597	5.11568	62.2398	2.68	0.99992	5.07517	13.5015	9.51635	7.30492	10.6689	7.62608	12.9513	3	0	1
3	0	252	8	26.5023	7.88129	18.2428	7.18	0.735294	4.74493	13.3863	8.69047	7.32716	9.24358	0	12.6795	7	1	1
10	12200	360	2.5	161.119	2.49245	24.367	2.06	1	5.8522	14.4352	9.8423	7.82827	10.5114	0	13.4094	6	1	1
10	0	16.8	3.25	25.8612	5.23735	11.6907	2.8	0.99984	4.85981	13.0351	8.1898	6.44199	9.22955	0	12.5985	9	0	0
8	0	0	7.66667	25.8612	5.23735	11.6907	2.8	0.9996	4.85981	13.0351	8.1898	6.44199	9.22955	7.85593	12.5985	7	0	0
3	4000	0	4.66667	4.35402	12.8591	18.3674	3.94	0.999001	4.80402	12.8592	9.04853	6.74319	9.29643	3.93183	12.2644	3	0	1
7	0	0	3	31.196	6.69211	15.3912	2.95	1	6.10032	13.7884	9.71178	7.80421	10.3635	0	13.3978	2	0	1
11	0	0		53.9774	4.08695	23.7407	2.56	0.999001	4.98361	13.0787	8.75794	6.89325	9.37806	0	12.3952	5	0	0
16	11000	0	5.5	25.8612	5.23735	11.6907	2.8	0.994036	4.85981	13.0351	8.1898	6.44199	9.22955	0	12.5985	8	0	0
22	0	0		35.5567	9.67155	28.7929	5.22	0.9996	5.56834	12.8294	8.62191	6.68363	9.03896	0	12.5516	1	1	0
10	0	0	5.66667	25.8612	5.23735	11.6907	2.8	0.996016	4.85981	13.0351	8.1898	6.44199	9.22955	8.10198	12.5985	8	0	0
8	800	88.8	1.5	29.8967	8.36021	10.2298	4.22	0.9996	4.83628	13.639	8.99305	7.89286	9.64582	0	13.2286	8	0	0
23	0	8	4.6	25.8612	5.23735	11.6907	2.8	1	4.85981	13.0351	8.1898	6.44199	9.22955	0	12.5985	4	0	0
2	0	0		19.6243	1.75064	5.77796	0.91	1	6.13556	16.6526	10.3034	9.33329	10.7069	8.1608	14.9218	6	1	1
12	0	0		32.4887	8.52654	6.55345	2.49	0.999001	4.76217	13.6589	8.87305	7.51297	9.54194	0	12.7787	3	0	0
17	0	0	5.55556	70.8158	5.21256	18.6404	1.31	0.999201	5.43372	11.879	8.90191	7.0443	9.34923	0	12.8086	6	0	0
7	0	0	1	17.7827	2.28905	6.03359	3.58	0.9994	5.05625	13.8261	9.44201	7.92132	9.68197	0	13.3425	7	0	0
3	4300	0	5.66667	46.5172	24.79	23.5073	4.75	0.9994	5.93224	12.4288	7.88796	5.77034	8.96354	0	12.1782	5	0	1
5	2100	6.6	7	38.5607	8.22082	57.191	1.45	0.999986	5.93754	12.54	9.09009	7.19818	10.0378	0	13.3323	4	0	0
17	0	240	5	3.7718	0.531198	1.80932	3.64	0.996016	6.34564	17.2572	11.1527	9.69603	11.3805	0	15.4643	4	0	0
0	0	240	2	21.4219	3.48553	4.88499	3.51	0.996016	5.1358	14.3549	8.99554	7.87523	9.63443	7.93773	13.0565	8	1	0
1	0	360	4	29.8967	8.36021	10.2298	4.22	1	4.83628	13.639	8.99305	7.89286	9.64582	0	13.2286	7	1	0
10	0	0		53.0737	3.39154	17.1029	3.03	1	7.24993	16.1487	10.8115	9.21158	11.5819	0	14.9746	8	0	1
6	1000	0	8	21.4219	3.48553	4.88499	3.51	0.998004	5.1358	14.3549	8.99554	7.87523	9.63443	6.21661	13.0565	5	1	0
3	0	0		18.6439	3.7563	15.158	4.94	0.909091	5.26786	13.5463	8.76124	6.71176	9.54424	9.21044	13.036	6	0	1
14	0	0	1	63.158	14.9599	20.7965	11.56	0.998602	4.27667	13.2629	7.80832	6.33808	8.53621	0	11.905	8	0	0
13	1000	3.6	2	37.1106	7.95942	10.3791	5.79	0.999001	5.56068	14.03	10.019	8.17268	10.5375	0	13.7744	8	0	0
3	0	216	6	0.428316	1.0109	0.10873	1.43	0.744602	4.70953	16.5822	10.0283	9.35067	10.0134	6.90876	14.4925	6	1	1
12	1000	0	8.5	23.9735	3.56896	14.924	3.61	0.999201	5.50939	13.4848	8.92253	6.75015	9.90942	7.93773	13.0679	3	1	1
5	3600	0	1.5	19.6243	1.75064	5.77796	0.91	0.994036	6.13556	16.6526	10.3034	9.33329	10.7069	0	14.9218	7.5	1	1
5	0	0	5	37.1106	7.95942	10.3791	5.79	1	5.56068	14.03	10.019	8.17268	10.5375	0	13.7744	6	0	0
7	0	0	1	24.8052	1.45156	23.4018	4.25	0.998004	5.57215	14.9378	9.81624	8.39101	10.3592	0	13.3892	5	0	1
21	0	3.55	5	23.9735	3.56896	14.924	3.61	1	5.50939	13.4848	8.92253	6.75015	9.90942	5.3033	13.0679	4	0	0
4	0	0		25.045	6.39666	22.8753	2.24	0.992063	4.89784	13.0428	8.66285	6.80055	9.43292	0	12.5603	6	1	0
17	900	144	8	21.7691	5.18367	10.4627	5.03	0.980392	5.09987	13.8027	9.06196	7.79301	9.59832	0	12.9706	8	1	1
13	0	0		35.5567	9.67155	28.7929	5.22	0.943396	5.56834	12.8294	8.62191	6.68363	9.03896	4.8752	12.5516	4	0	0
18	9600	0	6	116.746	3.20587	26.0248	5.33	0.9996	5.06259	13.239	8.74672	6.7519	9.49122	0	12.0887	5	0	1
4	500	0	8	23.9735	3.56896	14.924	3.61	0.9996	5.50939	13.4848	8.92253	6.75015	9.90942	6.55251	13.0679	8	0	1
3	0	0	8	35.5567	9.67155	28.7929	5.22	0.999001	5.56834	12.8294	8.62191	6.68363	9.03896	0	12.5516	7	1	0
0	0	7.2	3.75	17.7827	2.28905	6.03359	3.58	1	5.05625	13.8261	9.44201	7.92132	9.68197	0	13.3425	8	0	0
9	2000	0	6.75	20.8636	6.9729	12.7322	2.55	1	6.58893	13.0504	9.68059	6.81149	9.89359	0	12.7135	6	0	1
7	0	5.88	7.4	32.1004	8.09426	14.3241	1.17	0.9996	5.98141	13.6518	9.15536	7.0818	9.9704	0	12.6508	5	0	1
7	0	0	1	35.5567	9.67155	28.7929	5.22	0.990099	5.56834	12.8294	8.62191	6.68363	9.03896	0	12.5516	8	0	0
0	0	0	8	23.9735	3.56896	14.924	3.61	0.9994	5.50939	13.4848	8.92253	6.75015	9.90942	0	13.0679	8	0	1
21	400	0	7	35.5567	9.67155	28.7929	5.22	0.009901	5.56834	12.8294	8.62191	6.68363	9.03896	0	12.5516	5	0	0
7	0	0		25.1848	3.26724	5.25082	3.64	0.9996	5.22575	15.4309	9.81749	8.70951	10.1055	2.3979	13.9782	8	1	0
15	0	0	10	18.6439	3.7563	15.158	4.94	0.999201	5.26786	13.5463	8.76124	6.71176	9.54424	0	13.036	2	0	0
4	0	216	8	23.9735	3.56896	14.924	3.61	0.9994	5.50939	13.4848	8.92253	6.75015	9.90942	0	13.0679	8	0	0
21	0	31.2	7.75	35.5567	9.67155	28.7929	5.22	0.009901	5.56834	12.8294	8.62191	6.68363	9.03896	0	12.5516	5	0	0
14	700	0	5.5	20.8636	6.9729	12.7322	2.55	0.996016	6.58893	13.0504	9.68059	6.81149	9.89359	5.3033	12.7135	9	0	0
7	0	0	5	35.5567	9.67155	28.7929	5.22	0.998004	5.56834	12.8294	8.62191	6.68363	9.03896	0	12.5516	8	0	0
2	400	0	2.33333	99.1659	14.9759	31.9912	1.52	0.999001	4.65396	13.6727	8.39796	6.56602	9.18922	0	12.1855	8	0	1
14	0	0	5	38.5157	9.00892	35.1073	4.92	0.996016	5.11799	12.7587	8.47804	6.68889	9.39599	7.37838	12.9032	10	0	1
22	0	5		31.196	6.69211	15.3912	2.95	0.999001	6.10032	13.7884	9.71178	7.80421	10.3635	0	13.3978	6	0	0
1	0	0	9.5	45.9266	8.09126	72.9454	1.2	1	4.84419	12.8403	8.34165	6.23212	9.14452	0	11.8449	7	0	0
14	3150	7.2	5.25	35.5567	9.67155	28.7929	5.22	0.999201	5.56834	12.8294	8.62191	6.68363	9.03896	0	12.5516	3	0	0
0	0	0	1	30.4137	3.85607	12.7508	4.71	1	5.2832	13.2943	9.11163	7.19824	9.55002	0	12.8951	7	1	0
8	0	0		99.1659	14.9759	31.9912	1.52	0.998004	4.65396	13.6727	8.39796	6.56602	9.18922	6.21661	12.1855	5	0	0
0	2100	7.2	3.5	35.5567	9.67155	28.7929	5.22	0.986193	5.56834	12.8294	8.62191	6.68363	9.03896	3.04452	12.5516	8	1	0
23	0	0		35.5567	9.67155	28.7929	5.22	0.999001	5.56834	12.8294	8.62191	6.68363	9.03896	0	12.5516	5	0	1
15	0	20.4	2.2	99.1659	14.9759	31.9912	1.52	0.99986	4.65396	13.6727	8.39796	6.56602	9.18922	0	12.1855	6	1	1
8	0	7.2		35.5567	9.67155	28.7929	5.22	0.9996	5.56834	12.8294	8.62191	6.68363	9.03896	0	12.5516	5	0	0
10	0	0		48.1945	6.26818	23.5441	3.37	1	5.98141	14.4954	9.99707	8.31475	10.5395	0	13.6822	5	0	0
16	0	0	3	99.1659	14.9759	31.9912	1.52	0.9995	4.65396	13.6727	8.39796	6.56602	9.18922	0	12.1855	7.5	1	1
1	0	0	2	99.1659	14.9759	31.9912	1.52	0.992063	4.65396	13.6727	8.39796	6.56602	9.18922	6.90876	12.1855	6	0	0
6	200	0	1.66667	137.834	4.40541	188.693	0	0.9998	6.65028	11.7448	8.73182	6.31995	9.34207	5.99396	12.7019	6	0	0
15	1000	0	8	102.823	2.15791	30.4517	1.26	0.992063	5.35659	12.9961	8.34093	6.4936	9.14174	0	12.4187	5	0	0
3	0	0	7	70.8158	5.21256	18.6404	1.31	0.9998	5.43372	11.879	8.90191	7.0443	9.34923	6.92854	12.8086	7	0	0
9	600	7.2	5.33333	35.5567	9.67155	28.7929	5.22	0.999201	5.56834	12.8294	8.62191	6.68363	9.03896	0	12.5516	3	0	0
14	0	0		35.5567	9.67155	28.7929	5.22	0.998004	5.56834	12.8294	8.62191	6.68363	9.03896	7.6014	12.5516	5	1	0
16	4980	0	5.85714	83.365	8.14485	38.7056	1.61	0.998801	5.41165	12.4062	8.81907	6.98377	9.69462	0	12.9632	2	0	0
3	1000	96	9	112.847	6.97685	19.4917	2.68	1	5.49306	13.4753	8.50228	6.99593	9.75237	5.70711	12.7435	8	1	0
1	0	0	6.33333	23.9735	3.56896	14.924	3.61	0.998004	5.50939	13.4848	8.92253	6.75015	9.90942	7.90138	13.0679	6	1	1
5	0	0	9	83.365	8.14485	38.7056	1.61	0.9998	5.41165	12.4062	8.81907	6.98377	9.69462	0	12.9632	9	0	0
12	0	0	10	40.2822	3.02705	10.8769	7.29	1	5.58725	14.6222	9.45297	8.17545	10.3184	0	13.712	6	0	1
1	0	0	7.85714	33.2302	2.30821	10.0033	7.36	1	5.59099	13.4619	8.8355	7.13782	9.61527	0	13.2758	8	1	1
16	20000	0	5.5	40.8339	4.34255	38.7309	2.99	0.998004	5.14749	12.9372	8.09377	6.51373	9.17098	6.90876	12.0161	5	0	0
10	0	0		129.213	46.652	27.6193	1.67	0.99996	5.22036	11.3171	8.44096	6.2402	9.22503	0	12.6333	7	0	1
4	1000	20	4	33.2302	2.30821	10.0033	7.36	0.996016	5.59099	13.4619	8.8355	7.13782	9.61527	0	13.2758	7	1	1
6	1000	0	8	33.2302	2.30821	10.0033	7.36	0.998004	5.59099	13.4619	8.8355	7.13782	9.61527	0	13.2758	6	1	1
3	10000	0	5	21.9655	1.09382	12.6493	4.67	0.990099	4.54329	13.5444	8.69215	7.65537	9.75898	0	12.881	9	0	1
3	400	7.2	3	33.2302	2.30821	10.0033	7.36	0.99956	5.59099	13.4619	8.8355	7.13782	9.61527	0	13.2758	7	0	0
2	0	157.2	1	30.4137	3.85607	12.7508	4.71	0.999001	5.2832	13.2943	9.11163	7.19824	9.55002	0	12.8951	4	1	0
9	0	0	7	4.35402	12.8591	18.3674	3.94	0.9996	4.80402	12.8592	9.04853	6.74319	9.29643	0	12.2644	3	1	1
4	0	0	8	33.2302	2.30821	10.0033	7.36	0.990099	5.59099	13.4619	8.8355	7.13782	9.61527	0	13.2758	5	1	1
8	0	0		70.8158	5.21256	18.6404	1.31	0.9994	5.43372	11.879	8.90191	7.0443	9.34923	0	12.8086	5	0	0
1	0	0	7.5	33.2302	2.30821	10.0033	7.36	0.999001	5.59099	13.4619	8.8355	7.13782	9.61527	5.70711	13.2758	11	0	0
1	200	7.2	8	33.2302	2.30821	10.0033	7.36	0.998004	5.59099	13.4619	8.8355	7.13782	9.61527	0	13.2758	7	0	0
6	0	0	9.33333	33.2302	2.30821	10.0033	7.36	0.9996	5.59099	13.4619	8.8355	7.13782	9.61527	7.7411	13.2758	6	0	0
11	2200	0	8	13.6108	1.64384	11.0163	5.2	0.998004	6.20254	14.9865	9.54838	8.19908	10.4016	0	13.4166	6	0	1
0	0	0	5	33.2302	2.30821	10.0033	7.36	0.998004	5.59099	13.4619	8.8355	7.13782	9.61527	7.6014	13.2758	5.5	0	1
7	0	15	2.2	17.9085	6.65364	4.75217	3.9	0.998004	5.49306	15.1808	9.87914	9.27968	10.6166	0	14.2294	8	1	0
1	0	660	3	24.8052	1.45156	23.4018	4.25	0.996016	5.57215	14.9378	9.81624	8.39101	10.3592	0	13.3892	6	1	1
3	0	7.2	6	33.2302	2.30821	10.0033	7.36	0.998004	5.59099	13.4619	8.8355	7.13782	9.61527	0	13.2758	7	0	0
22	0	0	2	53.9774	4.08695	23.7407	2.56	0.998004	4.98361	13.0787	8.75794	6.89325	9.37806	4.61512	12.3952	6	0	0
19	0	0		35.9234	7.96396	20.7123	4.92	0.99986	4.95583	13.3379	8.94898	7.27491	9.49175	0	12.4256	6	0	1
9	4900	7.2	4.75	33.2302	2.30821	10.0033	7.36	0.997606	5.59099	13.4619	8.8355	7.13782	9.61527	5.70711	13.2758	5	0	0
3	0	14.4	5.33333	13.4719	7.37877	7.83992	3.97	0.9999	5.57595	14.0469	9.20069	7.92744	9.97497	0	13.5678	8	0	1
6	550	0	5	33.2302	2.30821	10.0033	7.36	0.998004	5.59099	13.4619	8.8355	7.13782	9.61527	0	13.2758	6	0	0
10	0	0	2.66667	25.6036	5.50191	11.7315	4.29	1	5.66296	13.8335	9.68633	7.50229	9.82461	0	12.7648	4	0	0
0	0	22	8	25.8612	5.23735	11.6907	2.8	0.999001	4.85981	13.0351	8.1898	6.44199	9.22955	0	12.5985	6	0	0
17	10000	0	8	38.5607	8.22082	57.191	1.45	0.998004	5.93754	12.54	9.09009	7.19818	10.0378	0	13.3323	5	0	0
6	0	0	4.5	25.8612	5.23735	11.6907	2.8	0.99986	4.85981	13.0351	8.1898	6.44199	9.22955	8.1608	12.5985	6	1	0
2	0	0	3.25	95.3384	2.17044	2417.82	3.12	0.997606	5.7301	13.1945	9.06901	7.20652	9.68788	7.69667	13.2773	7	1	1
1	0	0		35.9234	7.96396	20.7123	4.92	0.996016	4.95583	13.3379	8.94898	7.27491	9.49175	7.31389	12.4256	7	1	0
2	0	0		46.5172	24.79	23.5073	4.75	0.998004	5.93224	12.4288	7.88796	5.77034	8.96354	0	12.1782	8	0	0
9	0	52.8	3	95.3384	2.17044	2417.82	3.12	0.9999	5.7301	13.1945	9.06901	7.20652	9.68788	0	13.2773	6	0	0
6	0	0	3	35.9234	7.96396	20.7123	4.92	0.998004	4.95583	13.3379	8.94898	7.27491	9.49175	0	12.4256	5	0	0
12	2000	0	7	17.7827	2.28905	6.03359	3.58	0.998502	5.05625	13.8261	9.44201	7.92132	9.68197	0	13.3425	4	0	1
5	0	0	5	21.9655	1.09382	12.6493	4.67	0.998004	4.54329	13.5444	8.69215	7.65537	9.75898	0	12.881	9	1	1
4	0	0	8	35.9234	7.96396	20.7123	4.92	0.9994	4.95583	13.3379	8.94898	7.27491	9.49175	7.90138	12.4256	10	0	0
20	400	0	5	35.9234	7.96396	20.7123	4.92	0.998004	4.95583	13.3379	8.94898	7.27491	9.49175	0	12.4256	7	0	0
4	0	0	8	7.67035	1.88254	3.24265	5.77	0.9996	6.49224	15.6155	10.5938	8.83282	11.2034	3.93183	13.9796	10	0	1
0	0	0		38.0123	5.11357	54.7751	2.21	0.999001	5.43372	14.1544	9.22965	7.70032	9.86199	6.21661	12.9143	10	0	1
5	1200	2.16	4	35.9234	7.96396	20.7123	4.92	0.999201	4.95583	13.3379	8.94898	7.27491	9.49175	0	12.4256	9	0	1
7	0	0		129.213	46.652	27.6193	1.67	1	5.22036	11.3171	8.44096	6.2402	9.22503	0	12.6333	7	0	1
13	2000	0	8.66667	10.3013	2.77713	11.7516	3.38	0.998801	6.27476	13.6557	9.17689	6.93778	9.93198	0	13.0391	7	0	1
0	1000	7.2	2.66667	35.5567	9.67155	28.7929	5.22	0.998004	5.56834	12.8294	8.62191	6.68363	9.03896	0	12.5516	8	0	0
9	0	7	9.66667	40.2822	3.02705	10.8769	7.29	0.9996	5.58725	14.6222	9.45297	8.17545	10.3184	0	13.712	6	0	1
16	0	0	10	28.5163	2.56326	14.9409	10.57	0.9998	5.21494	12.3913	8.23377	6.14426	9.32875	0	12.9182	4	0	1
2	0	180		30.4137	3.85607	12.7508	4.71	0.0099006	5.2832	13.2943	9.11163	7.19824	9.55002	0	12.8951	5	1	0
1	0	0		35.9234	7.96396	20.7123	4.92	0.999001	4.95583	13.3379	8.94898	7.27491	9.49175	6.3986	12.4256	8	1	1
12	700	19	8	79.116	1.55316	43.0166	2.34	0.9998	5.51745	13.4439	8.84851	7.00778	9.50718	5.3033	12.8687	6	0	0
12	0	0		112.847	6.97685	19.4917	2.68	0.980392	5.49306	13.4753	8.50228	6.99593	9.75237	7.6014	12.7435	8	1	0
18	200	0	8	79.116	1.55316	43.0166	2.34	0.999001	5.51745	13.4439	8.84851	7.00778	9.50718	0	12.8687	5	1	1
13	0	0	8	47.5226	4.32136	30.4178	13.27	0.999001	6.94698	11.8608	8.60977	6.47463	9.58884	9.43356	12.6532	5	1	1
14	0	0	7.5	10.3013	2.77713	11.7516	3.38	1	6.27476	13.6557	9.17689	6.93778	9.93198	0	13.0391	3	0	0
2	0	0	5	35.9234	7.96396	20.7123	4.92	0.998004	4.95583	13.3379	8.94898	7.27491	9.49175	7.6014	12.4256	10	0	0
1	0	360	5	3.7718	0.531198	1.80932	3.64	0.998004	6.34564	17.2572	11.1527	9.69603	11.3805	0	15.4643	6	1	0
3	0	0	8	35.9234	7.96396	20.7123	4.92	0.994036	4.95583	13.3379	8.94898	7.27491	9.49175	8.0067	12.4256	10	1	0
1	2500	0	1	13.4719	7.37877	7.83992	3.97	0.999201	5.57595	14.0469	9.20069	7.92744	9.97497	0	13.5678	6	0	0
7	300	0	8	13.5739	3.15306	5.75735	1.7	0.9994	4.68213	15.1731	9.43684	8.79199	10.0928	0	13.6348	3	0	0
0	0	0	5.5	72.7313	4.49275	50.5882	1.94	0.998004	5.33754	13.5026	9.1526	7.30358	9.97315	0	12.7357	3	1	1
9	0	0		70.8158	5.21256	18.6404	1.31	1	5.43372	11.879	8.90191	7.0443	9.34923	5.70711	12.8086	7	0	0
15	0	0	1	31.196	6.69211	15.3912	2.95	1	6.10032	13.7884	9.71178	7.80421	10.3635	0	13.3978	5	0	0
0	1000	0	7	35.4944	4.69875	35.3907	2.51	0.999001	5.04986	13.1472	8.36684	6.91178	9.23445	0	12.7555	9	0	0
22	7150	0	7.66667	35.4944	4.69875	35.3907	2.51	0.9994	5.04986	13.1472	8.36684	6.91178	9.23445	0	12.7555	5	0	0
5	2900	0	3	103.108	18.0778	14.6311	3.29	0.999001	4.70953	11.9468	7.71423	5.61106	8.67642	0	12.3618	6	0	0
5	1000	10	5.66667	37.1106	7.95942	10.3791	5.79	0.9998	5.56068	14.03	10.019	8.17268	10.5375	0	13.7744	8	0	0
1	0	0	4	161.119	2.49245	24.367	2.06	1	5.8522	14.4352	9.8423	7.82827	10.5114	0	13.4094	9	0	0
16	0	0		72.7313	4.49275	50.5882	1.94	0.998004	5.33754	13.5026	9.1526	7.30358	9.97315	0	12.7357	4	0	1
22	0	0	10	35.4944	4.69875	35.3907	2.51	0.9996	5.04986	13.1472	8.36684	6.91178	9.23445	7.6014	12.7555	4	0	0
7	2100	13.2	3.2	5.30449	1.97852	1.23154	2.15	0.9998	5.54908	16.2022	10.4812	9.42742	10.9998	0	14.377	7	0	1
2	0	8.6	5.33333	31.196	6.69211	15.3912	2.95	0.992063	6.10032	13.7884	9.71178	7.80421	10.3635	0	13.3978	7	1	1
4	0	8.64	4.5	35.9234	7.96396	20.7123	4.92	0.99994	4.95583	13.3379	8.94898	7.27491	9.49175	0	12.4256	10	0	0
2	0	0		72.7313	4.49275	50.5882	1.94	0.998004	5.33754	13.5026	9.1526	7.30358	9.97315	0	12.7357	6	1	1
1	0	0	4.5	13.6108	1.64384	11.0163	5.2	0.996016	6.20254	14.9865	9.54838	8.19908	10.4016	0	13.4166	8	0	1
5	0	0		72.7313	4.49275	50.5882	1.94	0.9994	5.33754	13.5026	9.1526	7.30358	9.97315	5.3033	12.7357	8	0	1
9	0	0		24.8052	1.45156	23.4018	4.25	0.9996	5.57215	14.9378	9.81624	8.39101	10.3592	0	13.3892	4	1	1
5	900	42	5	49.2301	1.13721	11.6334	2.6	0.999301	4.96284	13.4263	8.80087	7.68628	9.35945	6.68586	12.6665	7	1	0
20	0	0	2.25	72.7313	4.49275	50.5882	1.94	0.99994	5.33754	13.5026	9.1526	7.30358	9.97315	0	12.7357	9	1	1
3	0	0	5	35.4944	4.69875	35.3907	2.51	1	5.04986	13.1472	8.36684	6.91178	9.23445	0	12.7555	8	0	0
12	0	0		72.7313	4.49275	50.5882	1.94	0.9998	5.33754	13.5026	9.1526	7.30358	9.97315	3.04452	12.7357	8	0	1
5	700	16.56	4	35.4944	4.69875	35.3907	2.51	0.9994	5.04986	13.1472	8.36684	6.91178	9.23445	0	12.7555	6	0	1
15	0	12		13.5739	3.15306	5.75735	1.7	1	4.68213	15.1731	9.43684	8.79199	10.0928	0	13.6348	8	0	0
1	0	252	4.66667	72.7313	4.49275	50.5882	1.94	0.998004	5.33754	13.5026	9.1526	7.30358	9.97315	0	12.7357	9	1	1
2	0	14.9		19.1761	1.62238	15.626	3.14	0.9998	4.94164	12.3993	8.35208	6.83638	9.10075	0	12.5242	9	0	0
14	400	0	7	48.1945	6.26818	23.5441	3.37	1	5.98141	14.4954	9.99707	8.31475	10.5395	0	13.6822	7	0	0
10	0	0	1	24.8052	1.45156	23.4018	4.25	0.999001	5.57215	14.9378	9.81624	8.39101	10.3592	0	13.3892	6	0	0
4	0	0	1	38.3068	4.77034	16.0349	2.95	0.9998	5.70378	13.9867	9.47509	7.92713	10.4976	0	13.4914	10	0	0
4	0	0	7	35.4944	4.69875	35.3907	2.51	0.9998	5.04986	13.1472	8.36684	6.91178	9.23445	0	12.7555	6	0	0
8	0	0		72.7313	4.49275	50.5882	1.94	0.99984	5.33754	13.5026	9.1526	7.30358	9.97315	0	12.7357	8	1	0
3	0	0	8	72.7313	4.49275	50.5882	1.94	0.996016	5.33754	13.5026	9.1526	7.30358	9.97315	0	12.7357	8	0	1
5	0	8.88	6	64.695	3.45351	20.9135	1.55	0.999001	5.57973	14.168	9.49304	7.9024	10.1831	0	13.3587	5	0	0
7	0	0		72.7313	4.49275	50.5882	1.94	0.998004	5.33754	13.5026	9.1526	7.30358	9.97315	0	12.7357	4	1	0
11	0	0	3	53.9774	4.08695	23.7407	2.56	0.999001	4.98361	13.0787	8.75794	6.89325	9.37806	0	12.3952	8	0	0
5	4300	0	5.33333	35.4944	4.69875	35.3907	2.51	0.997606	5.04986	13.1472	8.36684	6.91178	9.23445	5.3033	12.7555	7	0	1
3	0	204		68.1757	3.00802	28.1185	15.37	0.992063	5.0876	14.1584	9.28229	7.216	10.143	7.6014	12.7356	6	1	0
20	0	0	10	72.7313	4.49275	50.5882	1.94	0.998004	5.33754	13.5026	9.1526	7.30358	9.97315	0	12.7357	7	0	1
2	0	0	4	72.7313	4.49275	50.5882	1.94	0.998004	5.33754	13.5026	9.1526	7.30358	9.97315	0	12.7357	8	0	0
4	1600	0	3.25	297.371	3.10407	44.3248	3.32	0.9998	6.44731	12.3309	8.96597	6.93729	9.5662	0	13.0893	8	0	0
3	0	0	7	35.5567	9.67155	28.7929	5.22	0.998004	5.56834	12.8294	8.62191	6.68363	9.03896	0	12.5516	6	1	0
8	0	0	1.33333	25.045	6.39666	22.8753	2.24	0.99984	4.89784	13.0428	8.66285	6.80055	9.43292	4.26268	12.5603	6	1	0
0	0	0		32.4887	8.52654	6.55345	2.49	0.9997	4.76217	13.6589	8.87305	7.51297	9.54194	0	12.7787	9	0	0
10	0	0	4	25.045	6.39666	22.8753	2.24	1	4.89784	13.0428	8.66285	6.80055	9.43292	0	12.5603	5	0	0
2	0	0	5.5	297.371	3.10407	44.3248	3.32	0.998801	6.44731	12.3309	8.96597	6.93729	9.5662	5.3033	13.0893	7	0	1
6	0	240	2.8	13.0162	3.48362	7.08513	4.21	1	5.1985	14.4858	9.23523	7.89725	9.9464	0	13.1447	4	1	0
10	0	0	8	25.045	6.39666	22.8753	2.24	0.9994	4.89784	13.0428	8.66285	6.80055	9.43292	4.79579	12.5603	6	0	0
4	0	204	2.33333	4.35402	12.8591	18.3674	3.94	0.9998	4.80402	12.8592	9.04853	6.74319	9.29643	0	12.2644	6	1	0
7	0	6	5.5	10.3013	2.77713	11.7516	3.38	1	6.27476	13.6557	9.17689	6.93778	9.93198	0	13.0391	10	0	0
2	3000	0	6	32.4887	8.52654	6.55345	2.49	1	4.76217	13.6589	8.87305	7.51297	9.54194	0	12.7787	8	0	0
6	0	0		7.42001	3.1188	12.5448	4.18	1	5.0814	13.0687	8.85538	6.92848	9.60663	6.21661	12.8997	6	0	0
25	1000	156	5	32.4887	8.52654	6.55345	2.49	0.998004	4.76217	13.6589	8.87305	7.51297	9.54194	0	12.7787	7	0	1
16	0	0		23.083	2.10936	61.3249	3.98	1	5.29331	12.9831	8.62299	6.43984	9.31982	0	12.328	5	0	1
9	0	0		17.7827	2.28905	6.03359	3.58	0.980392	5.05625	13.8261	9.44201	7.92132	9.68197	5.3033	13.3425	8	1	1
2	0	0		119.674	4.85237	51.3069	2.56	0.999001	6.05678	12.1273	9.93008	6.92542	10.1562	0	12.846	5	0	0
10	0	0		32.4887	8.52654	6.55345	2.49	0.9994	4.76217	13.6589	8.87305	7.51297	9.54194	0	12.7787	8	0	0
6	1500	0	3	13.2237	2.02167	4.83716	5.42	0.998004	4.45435	13.5137	8.25375	6.95808	9.06612	0	12.5886	5	1	1
9	0	0	7.66667	31.3043	4.39949	26.2412	4.45	0.994036	5.84064	11.7409	9.06439	7.01354	9.75278	6.55251	13.1614	7	0	0
7	600	0	3.66667	103.108	18.0778	14.6311	3.29	0.999001	4.70953	11.9468	7.71423	5.61106	8.67642	0	12.3618	7	0	1
18	0	0		25.045	6.39666	22.8753	2.24	0.985222	4.89784	13.0428	8.66285	6.80055	9.43292	0	12.5603	6	0	0
10	1200	0	7	32.4887	8.52654	6.55345	2.49	0.9998	4.76217	13.6589	8.87305	7.51297	9.54194	0	12.7787	9	0	0
20	0	0		32.4887	8.52654	6.55345	2.49	0.9996	4.76217	13.6589	8.87305	7.51297	9.54194	0	12.7787	7	1	1
5	13000	0	7	22.8776	3.90673	7.34915	6.67	0.992063	5.26269	13.9532	9.17502	7.66539	9.82898	0	12.9119	7	0	1
12	3000	0	3.5	32.4887	8.52654	6.55345	2.49	0.009901	4.76217	13.6589	8.87305	7.51297	9.54194	0	12.7787	8	1	1
2	1000	0	1.5	32.4887	8.52654	6.55345	2.49	0.996016	4.76217	13.6589	8.87305	7.51297	9.54194	3.93183	12.7787	7	0	1
13	0	0		32.4887	8.52654	6.55345	2.49	1	4.76217	13.6589	8.87305	7.51297	9.54194	0	12.7787	7	0	0
4	0	132	2.33333	25.045	6.39666	22.8753	2.24	0.999201	4.89784	13.0428	8.66285	6.80055	9.43292	0	12.5603	6	0	1
5	0	0	4	197.178	9.00114	36.7504	0	1	4.93447	11.9476	8.02191	5.62469	8.96878	0	12.2385	2	0	0
16	0	0		27.6311	6.9566	22.6197	3.6	0.999201	5.76205	13.7186	9.01152	7.54987	9.65265	7.6014	12.7072	1	1	1
10	4600	7.2	6.75	25.045	6.39666	22.8753	2.24	0.997009	4.89784	13.0428	8.66285	6.80055	9.43292	6.3986	12.5603	8	0	0
5	0	0		25.1848	3.26724	5.25082	3.64	0.943396	5.22575	15.4309	9.81749	8.70951	10.1055	7.31389	13.9782	6	0	0
13	0	0	5	38.3068	4.77034	16.0349	2.95	0.998004	5.70378	13.9867	9.47509	7.92713	10.4976	8.21636	13.4914	4	0	1
1	0	0	5.75	43.3667	5.08387	52.9032	3.43	0.998004	4.54329	13.1039	8.43425	6.84969	9.20984	4.61512	12.0755	6	0	0
4	0	7.2	6.66667	99.1659	14.9759	31.9912	1.52	0.999001	4.65396	13.6727	8.39796	6.56602	9.18922	0	12.1855	7	0	0
13	0	384	5.2	31.7273	3.26958	14.3713	2.52	1	5.5835	15.1817	9.68059	8.51336	10.8044	6.21661	13.7316	4	0	0
5	8000	252	1	31.7273	3.26958	14.3713	2.52	0.995223	5.5835	15.1817	9.68059	8.51336	10.8044	5.99396	13.7316	7.5	0	1
6	0	49.2	5	25.1848	3.26724	5.25082	3.64	0.99994	5.22575	15.4309	9.81749	8.70951	10.1055	8.98732	13.9782	6	0	1
13	2400	0	8	102.823	2.15791	30.4517	1.26	0.99996	5.35659	12.9961	8.34093	6.4936	9.14174	0	12.4187	5	1	0
9	1000	0	8	38.3068	4.77034	16.0349	2.95	0.998004	5.70378	13.9867	9.47509	7.92713	10.4976	0	13.4914	8	0	0
14	1700	0	3.6	71.5174	4.88519	70.0469	1.4	0.998004	4.20469	13.8022	7.98854	6.95233	9.10565	4.61512	12.0966	6	0	0
8	0	0		37.1771	4.22283	12.7068	10.96	0.986193	5.52943	13.6866	8.79951	7.07051	9.6112	3.04452	12.8354	5	1	0
0	0	0	3	32.4887	8.52654	6.55345	2.49	0.9996	4.76217	13.6589	8.87305	7.51297	9.54194	4.61512	12.7787	7	0	0
1	0	0		13.0162	3.48362	7.08513	4.21	0.999001	5.1985	14.4858	9.23523	7.89725	9.9464	6.68586	13.1447	7	0	0
6	0	84	3	31.7273	3.26958	14.3713	2.52	0.98912	5.5835	15.1817	9.68059	8.51336	10.8044	8.2943	13.7316	6	0	1
3	14200	276	4.2	16.8714	4.39656	22.7495	3.88	0.998004	5.66988	13.6324	9.41451	7.85794	10.0711	0	13.2063	6	1	1
25	0	0	3.66667	31.7273	3.26958	14.3713	2.52	1	5.5835	15.1817	9.68059	8.51336	10.8044	0	13.7316	4	0	0
1	1400	0	5	31.7273	3.26958	14.3713	2.52	0.998004	5.5835	15.1817	9.68059	8.51336	10.8044	6.90876	13.7316	5	0	1
8	1200	1	5.5	32.4887	8.52654	6.55345	2.49	0.998004	4.76217	13.6589	8.87305	7.51297	9.54194	0	12.7787	6	0	0
7	0	0		23.9735	3.56896	14.924	3.61	0.9997	5.50939	13.4848	8.92253	6.75015	9.90942	5.3033	13.0679	3	0	1
3	0	0		31.7273	3.26958	14.3713	2.52	0.998004	5.5835	15.1817	9.68059	8.51336	10.8044	7.6014	13.7316	5	0	0
7	0	0	7.5	28.5163	2.56326	14.9409	10.57	0.994036	5.21494	12.3913	8.23377	6.14426	9.32875	0	12.9182	5	0	0
7	0	0		31.7273	3.26958	14.3713	2.52	0.9994	5.5835	15.1817	9.68059	8.51336	10.8044	8.0067	13.7316	5	0	1
4	1000	0	5	19.6823	4.21781	12.9896	8.56	0.996016	5.3799	13.664	8.66596	7.18677	9.62866	8.51739	13.1008	7.5	1	1
14	0	0	7.5	70.7967	7.30491	27.9597	0.92	0.999201	5.57595	13.4644	8.91099	7.13681	9.4747	0	12.9298	7	0	0
0	0	0	4.66667	79.116	1.55316	43.0166	2.34	0.998004	5.51745	13.4439	8.84851	7.00778	9.50718	7.43897	12.8687	6	0	1
15	1200	1	4.16667	32.4887	8.52654	6.55345	2.49	0.9996	4.76217	13.6589	8.87305	7.51297	9.54194	0	12.7787	2	1	0
0	0	144		37.1771	4.22283	12.7068	10.96	0.998004	5.52943	13.6866	8.79951	7.07051	9.6112	4.61512	12.8354	6	1	0
1	5500	0	3	17.7827	2.28905	6.03359	3.58	0.997009	5.05625	13.8261	9.44201	7.92132	9.68197	0	13.3425	9	0	1
2	200	96	1.66667	161.119	2.49245	24.367	2.06	1	5.8522	14.4352	9.8423	7.82827	10.5114	0	13.4094	8	0	0
13	400	10	2	32.4887	8.52654	6.55345	2.49	0.9996	4.76217	13.6589	8.87305	7.51297	9.54194	0	12.7787	5	1	0
16	0	0		38.3068	4.77034	16.0349	2.95	0.998004	5.70378	13.9867	9.47509	7.92713	10.4976	7.6014	13.4914	8	0	1
3	3100	1	3.8	32.4887	8.52654	6.55345	2.49	0.999001	4.76217	13.6589	8.87305	7.51297	9.54194	0	12.7787	9	0	0
7	0	7.8	3.33333	64.695	3.45351	20.9135	1.55	0.9996	5.57973	14.168	9.49304	7.9024	10.1831	0	13.3587	5	0	0
4	0	0		31.7273	3.26958	14.3713	2.52	1	5.5835	15.1817	9.68059	8.51336	10.8044	0	13.7316	8	0	1
11	0	0	6	102.823	2.15791	30.4517	1.26	0.9996	5.35659	12.9961	8.34093	6.4936	9.14174	0	12.4187	8	0	0
6	0	18	2	31.7273	3.26958	14.3713	2.52	0.9998	5.5835	15.1817	9.68059	8.51336	10.8044	0	13.7316	8	1	0
8	0	1		32.4887	8.52654	6.55345	2.49	0.9996	4.76217	13.6589	8.87305	7.51297	9.54194	0	12.7787	5	0	0
26	1600	0	7.5	31.7273	3.26958	14.3713	2.52	1	5.5835	15.1817	9.68059	8.51336	10.8044	0	13.7316	3	0	0
0	0	0		17.9085	6.65364	4.75217	3.9	1	5.49306	15.1808	9.87914	9.27968	10.6166	0	14.2294	7	0	0
7	0	0		33.2302	2.30821	10.0033	7.36	0.999101	5.59099	13.4619	8.8355	7.13782	9.61527	0	13.2758	4	1	1
6	1380	0	5.25	32.4887	8.52654	6.55345	2.49	1	4.76217	13.6589	8.87305	7.51297	9.54194	0	12.7787	9	0	0
3	600	0	7	20.8636	6.9729	12.7322	2.55	0.998801	6.58893	13.0504	9.68059	6.81149	9.89359	0	12.7135	7	0	0
11	0	0	3	31.7273	3.26958	14.3713	2.52	1	5.5835	15.1817	9.68059	8.51336	10.8044	6.21661	13.7316	7	0	0
8	0	0	1.5	17.7827	2.28905	6.03359	3.58	0.997009	5.05625	13.8261	9.44201	7.92132	9.68197	0	13.3425	6	0	0
15	0	0		19.6243	1.75064	5.77796	0.91	0.998004	6.13556	16.6526	10.3034	9.33329	10.7069	0	14.9218	3	1	0
20	0	0	7.5	14.5467	3.79604	15.8266	3.31	1	5.31812	12.743	8.78905	7.10393	9.60346	7.78364	13.1151	5	0	1
1	400	0	2.5	45.9266	8.09126	72.9454	1.2	0.998004	4.84419	12.8403	8.34165	6.23212	9.14452	0	11.8449	5	0	0
13	0	0	3.25	70.8158	5.21256	18.6404	1.31	0.996016	5.43372	11.879	8.90191	7.0443	9.34923	0	12.8086	4	0	1
11	1000	0	3	21.2645	1.37618	11.2152	1.29	0.999001	6.07304	15.1744	9.93716	8.35307	10.7996	0	13.6516	4	1	1
6	2000	0	3	32.4887	8.52654	6.55345	2.49	1	4.76217	13.6589	8.87305	7.51297	9.54194	0	12.7787	5	0	1
10	0	0		31.7273	3.26958	14.3713	2.52	0.9996	5.5835	15.1817	9.68059	8.51336	10.8044	0	13.7316	5	1	1
0	0	0	2	64.695	3.45351	20.9135	1.55	0.978474	5.57973	14.168	9.49304	7.9024	10.1831	0	13.3587	8	0	0
14	0	7.2	8	37.1106	7.95942	10.3791	5.79	0.9998	5.56068	14.03	10.019	8.17268	10.5375	0	13.7744	7	0	1
0	0	0		31.7273	3.26958	14.3713	2.52	0.999001	5.5835	15.1817	9.68059	8.51336	10.8044	0	13.7316	8	0	0
8	0	0		40.2822	3.02705	10.8769	7.29	1	5.58725	14.6222	9.45297	8.17545	10.3184	0	13.712	8	0	0
10	0	0		31.7273	3.26958	14.3713	2.52	0.99992	5.5835	15.1817	9.68059	8.51336	10.8044	6.21661	13.7316	5	0	0
0	0	0	4	5.30449	1.97852	1.23154	2.15	0.9999	5.54908	16.2022	10.4812	9.42742	10.9998	4.61512	14.377	7	0	1
1	0	192	5	46.014	4.02828	10.3701	4.83	1	5.09987	12.4841	9.03097	7.57646	9.67627	0	12.9424	6	1	0
17	0	0	8	25.6036	5.50191	11.7315	4.29	0.998004	5.66296	13.8335	9.68633	7.50229	9.82461	5.3033	12.7648	7	1	0
7	1000	0	4.4	25.6036	5.50191	11.7315	4.29	0.99998	5.66296	13.8335	9.68633	7.50229	9.82461	0	12.7648	8	1	1
6	0	0		31.7273	3.26958	14.3713	2.52	0.961538	5.5835	15.1817	9.68059	8.51336	10.8044	6.21661	13.7316	7	0	0
22	0	0	7	31.7273	3.26958	14.3713	2.52	1	5.5835	15.1817	9.68059	8.51336	10.8044	6.90876	13.7316	6	0	0
2	0	0		31.7273	3.26958	14.3713	2.52	0.9996	5.5835	15.1817	9.68059	8.51336	10.8044	0	13.7316	6	1	1
9	0	0	4	31.7273	3.26958	14.3713	2.52	0.994036	5.5835	15.1817	9.68059	8.51336	10.8044	6.55251	13.7316	8	0	0
16	0	0	7	129.213	46.652	27.6193	1.67	0.9999	5.22036	11.3171	8.44096	6.2402	9.22503	0	12.6333	3	0	1
0	0	0	6	16.5728	49.0917	6.86913	8.39	0.961538	5.14749	12.8702	8.57697	7.47828	9.32081	0	12.7217	6	1	1
2	2200	0	3.75	16.5728	49.0917	6.86913	8.39	0.998004	5.14749	12.8702	8.57697	7.47828	9.32081	5.3033	12.7217	5	0	1
3	600	24	7.5	102.823	2.15791	30.4517	1.26	0.9996	5.35659	12.9961	8.34093	6.4936	9.14174	0	12.4187	5	1	0
3	0	0	9	70.8158	5.21256	18.6404	1.31	1	5.43372	11.879	8.90191	7.0443	9.34923	0	12.8086	2	0	0
13	2000	0	9	15.468	6.07891	9.83951	2.27	0.992063	5.60212	12.991	9.02738	7.25027	10.0735	7.7411	13.3227	10	0	0
10	0	10	5.25	32.4887	8.52654	6.55345	2.49	0.9997	4.76217	13.6589	8.87305	7.51297	9.54194	0	12.7787	6	0	0
5	0	0	6	10.3013	2.77713	11.7516	3.38	0.9998	6.27476	13.6557	9.17689	6.93778	9.93198	0	13.0391	4	1	0
7	0	312		71.5174	4.88519	70.0469	1.4	0.994036	4.20469	13.8022	7.98854	6.95233	9.10565	0	12.0966	8	1	0
1	0	0	7	71.5174	4.88519	70.0469	1.4	1	4.20469	13.8022	7.98854	6.95233	9.10565	0	12.0966	8	0	0
8	6000	7.2	5	15.468	6.07891	9.83951	2.27	0.999001	5.60212	12.991	9.02738	7.25027	10.0735	0	13.3227	8	0	1
4	1000	7.2	6.5	33.2302	2.30821	10.0033	7.36	0.998402	5.59099	13.4619	8.8355	7.13782	9.61527	0	13.2758	7	0	0
7	0	0	4.5	25.6036	5.50191	11.7315	4.29	0.994036	5.66296	13.8335	9.68633	7.50229	9.82461	0	12.7648	7	1	1
6	0	0	3.33333	15.468	6.07891	9.83951	2.27	0.988142	5.60212	12.991	9.02738	7.25027	10.0735	0	13.3227	7	1	1
13	0	180	1.5	71.5174	4.88519	70.0469	1.4	1	4.20469	13.8022	7.98854	6.95233	9.10565	0	12.0966	6	0	0
1	0	0		24.8052	1.45156	23.4018	4.25	0.998004	5.57215	14.9378	9.81624	8.39101	10.3592	4.61512	13.3892	8	0	0
8	0	0	3.75	112.847	6.97685	19.4917	2.68	0.9999	5.49306	13.4753	8.50228	6.99593	9.75237	9.21034	12.7435	8	0	1
16	1400	0	4	137.834	4.40541	188.693	0	1	6.65028	11.7448	8.73182	6.31995	9.34207	0	12.7019	8	0	1
2	3000	0	3.8	22.9363	2.43419	22.7431	2.54	0.996016	5.32788	11.4771	9.085	6.95283	9.72143	0	12.9962	7	0	0
7	0	123.96		38.0123	5.11357	54.7751	2.21	0.998004	5.43372	14.1544	9.22965	7.70032	9.86199	0	12.9143	6	0	0
3	0	0	3	19.6243	1.75064	5.77796	0.91	1	6.13556	16.6526	10.3034	9.33329	10.7069	0	14.9218	8	0	0
2	0	0		24.8052	1.45156	23.4018	4.25	0.998004	5.57215	14.9378	9.81624	8.39101	10.3592	5.3033	13.3892	8	0	1
3	0	130.8	7	71.5174	4.88519	70.0469	1.4	1	4.20469	13.8022	7.98854	6.95233	9.10565	0	12.0966	4	1	0
5	0	0	2.5	25.8612	5.23735	11.6907	2.8	0.9998	4.85981	13.0351	8.1898	6.44199	9.22955	0	12.5985	4	0	1
6	0	132		45.9266	8.09126	72.9454	1.2	1	4.84419	12.8403	8.34165	6.23212	9.14452	0	11.8449	4	1	1
2	3000	7.2	8	15.468	6.07891	9.83951	2.27	0.994036	5.60212	12.991	9.02738	7.25027	10.0735	0	13.3227	6	0	0
12	1100	156	1	71.5174	4.88519	70.0469	1.4	0.998004	4.20469	13.8022	7.98854	6.95233	9.10565	5.99396	12.0966	6	1	0
11	1400	0	8	116.746	3.20587	26.0248	5.33	0.9998	5.06259	13.239	8.74672	6.7519	9.49122	0	12.0887	6	0	1
27	0	0	5.66667	15.468	6.07891	9.83951	2.27	1	5.60212	12.991	9.02738	7.25027	10.0735	0	13.3227	7	0	0
5	0	0	5	7.42001	3.1188	12.5448	4.18	0.9998	5.0814	13.0687	8.85538	6.92848	9.60663	5.70711	12.8997	5	0	0
24	0	0		37.1771	4.22283	12.7068	10.96	0.9998	5.52943	13.6866	8.79951	7.07051	9.6112	5.3033	12.8354	8	0	0
2	0	7.8		64.695	3.45351	20.9135	1.55	0.999001	5.57973	14.168	9.49304	7.9024	10.1831	7.86365	13.3587	8	0	0
3	0	259.2		71.5174	4.88519	70.0469	1.4	1	4.20469	13.8022	7.98854	6.95233	9.10565	0	12.0966	5	1	0
26	0	0		31.7273	3.26958	14.3713	2.52	0.99992	5.5835	15.1817	9.68059	8.51336	10.8044	6.90876	13.7316	3	0	0
1	0	0	8	71.5174	4.88519	70.0469	1.4	0.998004	4.20469	13.8022	7.98854	6.95233	9.10565	7.86365	12.0966	6	0	0
12	0	0	8	64.695	3.45351	20.9135	1.55	1	5.57973	14.168	9.49304	7.9024	10.1831	0	13.3587	6	0	0
3	0	0		64.695	3.45351	20.9135	1.55	0.990099	5.57973	14.168	9.49304	7.9024	10.1831	10.309	13.3587	10	0	0
2	0	0		71.5174	4.88519	70.0469	1.4	0.994036	4.20469	13.8022	7.98854	6.95233	9.10565	0	12.0966	9	0	0
7	0	8.4	1	64.695	3.45351	20.9135	1.55	0.999201	5.57973	14.168	9.49304	7.9024	10.1831	0	13.3587	7	0	0
9	4000	7.2	4	32.1796	5.11939	10.2012	3.7	0.9994	5.05625	13.9384	8.76562	7.25242	9.36246	0	12.9634	6	1	1
6	0	0	5	64.695	3.45351	20.9135	1.55	0.996016	5.57973	14.168	9.49304	7.9024	10.1831	0	13.3587	5	0	0
4	0	0		95.3384	2.17044	2417.82	3.12	0.998602	5.7301	13.1945	9.06901	7.20652	9.68788	0	13.2773	10	0	1
9	0	180	3.5	71.5174	4.88519	70.0469	1.4	0.997009	4.20469	13.8022	7.98854	6.95233	9.10565	0	12.0966	7	1	0
3	0	7.2	6	64.695	3.45351	20.9135	1.55	0.9999	5.57973	14.168	9.49304	7.9024	10.1831	0	13.3587	8	0	1
17	0	0		64.695	3.45351	20.9135	1.55	0.9994	5.57973	14.168	9.49304	7.9024	10.1831	0	13.3587	6	0	1
1	0	13.2	4.25	64.695	3.45351	20.9135	1.55	0.9994	5.57973	14.168	9.49304	7.9024	10.1831	0	13.3587	8	0	0
8	0	0	1	64.695	3.45351	20.9135	1.55	0.996016	5.57973	14.168	9.49304	7.9024	10.1831	0	13.3587	6	0	0
3	0	0	6	38.5607	8.22082	57.191	1.45	1	5.93754	12.54	9.09009	7.19818	10.0378	0	13.3323	8	0	1
15	0	0		25.6036	5.50191	11.7315	4.29	0.998004	5.66296	13.8335	9.68633	7.50229	9.82461	0	12.7648	6	0	0
20	1100	0	6.5	38.3068	4.77034	16.0349	2.95	0.999201	5.70378	13.9867	9.47509	7.92713	10.4976	0	13.4914	3	1	0
3	0	15.2028	3	64.695	3.45351	20.9135	1.55	0.9998	5.57973	14.168	9.49304	7.9024	10.1831	2.3979	13.3587	5	1	0
14	0	156	10	21.9655	1.09382	12.6493	4.67	0.995025	4.54329	13.5444	8.69215	7.65537	9.75898	0	12.881	5	1	1
0	8000	0	4.66667	13.5739	3.15306	5.75735	1.7	0.998004	4.68213	15.1731	9.43684	8.79199	10.0928	0	13.6348	7	1	1
2	0	108	2.75	13.4719	7.37877	7.83992	3.97	1	5.57595	14.0469	9.20069	7.92744	9.97497	0	13.5678	7	1	1
0	0	0		79.116	1.55316	43.0166	2.34	0.998004	5.51745	13.4439	8.84851	7.00778	9.50718	6.90876	12.8687	7	0	0
3	0	0		103.108	18.0778	14.6311	3.29	0.99996	4.70953	11.9468	7.71423	5.61106	8.67642	0	12.3618	7	0	1
5	0	0	2.5	49.4167	3.1387	29.7491	4.91	0.9998	5.01728	14.2962	8.60904	7.78313	9.73542	5.70711	12.7212	6	0	0
1	0	0	3.5	48.7379	6.91626	16.5591	1.84	1	4.80402	13.8326	8.50492	7.35416	9.44233	8.18897	12.7424	7	0	0
9	0	7.2	6.66667	64.695	3.45351	20.9135	1.55	1	5.57973	14.168	9.49304	7.9024	10.1831	0	13.3587	6	0	0
0	0	0		7.42001	3.1188	12.5448	4.18	0.998004	5.0814	13.0687	8.85538	6.92848	9.60663	0	12.8997	8	0	0
17	0	0		10.3013	2.77713	11.7516	3.38	1	6.27476	13.6557	9.17689	6.93778	9.93198	0	13.0391	7	0	1
11	0	0		49.4167	3.1387	29.7491	4.91	1	5.01728	14.2962	8.60904	7.78313	9.73542	0	12.7212	8	0	1
9	5000	0	8	22.8776	3.90673	7.34915	6.67	0.998602	5.26269	13.9532	9.17502	7.66539	9.82898	0	12.9119	4	0	0
14	100	13.2	2	5.30449	1.97852	1.23154	2.15	1	5.54908	16.2022	10.4812	9.42742	10.9998	0	14.377	4	1	1
4	3000	252	8	25.6036	5.50191	11.7315	4.29	0.995818	5.66296	13.8335	9.68633	7.50229	9.82461	5.70711	12.7648	6	1	1
14	8000	0	7	95.3384	2.17044	2417.82	3.12	0.999201	5.7301	13.1945	9.06901	7.20652	9.68788	0	13.2773	8	0	1
1	0	180	4.75	64.695	3.45351	20.9135	1.55	0.999001	5.57973	14.168	9.49304	7.9024	10.1831	0	13.3587	10	1	0
7	0	0		64.695	3.45351	20.9135	1.55	0.996016	5.57973	14.168	9.49304	7.9024	10.1831	0	13.3587	7	0	1
6	0	0		49.4167	3.1387	29.7491	4.91	0.990099	5.01728	14.2962	8.60904	7.78313	9.73542	0	12.7212	8	1	0
0	0	0		64.695	3.45351	20.9135	1.55	1	5.57973	14.168	9.49304	7.9024	10.1831	0	13.3587	8	1	0
4	0	0		64.695	3.45351	20.9135	1.55	1	5.57973	14.168	9.49304	7.9024	10.1831	6.21661	13.3587	7	0	1
1	0	0		64.695	3.45351	20.9135	1.55	0.999001	5.57973	14.168	9.49304	7.9024	10.1831	2.3979	13.3587	6	0	0
2	0	0	3.66667	64.695	3.45351	20.9135	1.55	0.9998	5.57973	14.168	9.49304	7.9024	10.1831	0	13.3587	4	1	0
0	5200	0	2	64.695	3.45351	20.9135	1.55	0.9996	5.57973	14.168	9.49304	7.9024	10.1831	0	13.3587	6	0	0
0	0	0	3	64.695	3.45351	20.9135	1.55	0.947867	5.57973	14.168	9.49304	7.9024	10.1831	6.21661	13.3587	7	0	0
3	0	0		17.9085	6.65364	4.75217	3.9	1	5.49306	15.1808	9.87914	9.27968	10.6166	8.0067	14.2294	5	0	0
10	0	156	1	64.695	3.45351	20.9135	1.55	0.996016	5.57973	14.168	9.49304	7.9024	10.1831	0	13.3587	6	1	0
1	0	156	8	43.3667	5.08387	52.9032	3.43	1	4.54329	13.1039	8.43425	6.84969	9.20984	0	12.0755	6	1	0
2	0	216	3	64.695	3.45351	20.9135	1.55	0.9998	5.57973	14.168	9.49304	7.9024	10.1831	0	13.3587	7	0	0
12	400	0	2.33333	64.695	3.45351	20.9135	1.55	0.99996	5.57973	14.168	9.49304	7.9024	10.1831	0	13.3587	4	0	0
0	0	276	3	64.695	3.45351	20.9135	1.55	0.9996	5.57973	14.168	9.49304	7.9024	10.1831	0	13.3587	7	0	0
7	0	0	2	49.4167	3.1387	29.7491	4.91	0.9994	5.01728	14.2962	8.60904	7.78313	9.73542	0	12.7212	8	0	0
4	0	36		25.6036	5.50191	11.7315	4.29	0.99998	5.66296	13.8335	9.68633	7.50229	9.82461	0	12.7648	7	0	0
17	0	0		124.281	8.78765	56.3742	3.78	0.9996	4.7362	12.5518	7.69894	5.55233	8.57357	5.3033	11.5907	4	1	0
8	0	0	8	161.119	2.49245	24.367	2.06	0.9998	5.8522	14.4352	9.8423	7.82827	10.5114	0	13.4094	5	0	0
16	0	0	5.5	13.6108	1.64384	11.0163	5.2	0.9996	6.20254	14.9865	9.54838	8.19908	10.4016	0	13.4166	8	0	0
16	0	0	6.5	88.3597	5.11568	62.2398	2.68	0.998004	5.07517	13.5015	9.51635	7.30492	10.6689	0	12.9513	8	0	0
0	0	0	2	88.3597	5.11568	62.2398	2.68	0.999001	5.07517	13.5015	9.51635	7.30492	10.6689	0	12.9513	7	0	1
5	3000	0	2	25.1848	3.26724	5.25082	3.64	0.998004	5.22575	15.4309	9.81749	8.70951	10.1055	5.01728	13.9782	10	0	1
16	0	0	6.5	49.4167	3.1387	29.7491	4.91	0.999201	5.01728	14.2962	8.60904	7.78313	9.73542	0	12.7212	7	0	1
9	1100	0	3.25	49.4167	3.1387	29.7491	4.91	1	5.01728	14.2962	8.60904	7.78313	9.73542	0	12.7212	8	0	0
8	1000	0	3	49.4167	3.1387	29.7491	4.91	0.998004	5.01728	14.2962	8.60904	7.78313	9.73542	0	12.7212	8	0	1
11	0	0	1	13.2237	2.02167	4.83716	5.42	0.9994	4.45435	13.5137	8.25375	6.95808	9.06612	0	12.5886	5	0	1
7	0	0		88.3597	5.11568	62.2398	2.68	0.996016	5.07517	13.5015	9.51635	7.30492	10.6689	7.65017	12.9513	6	0	0
8	0	0	3	31.196	6.69211	15.3912	2.95	1	6.10032	13.7884	9.71178	7.80421	10.3635	0	13.3978	7	1	1
1	0	180	2	71.5174	4.88519	70.0469	1.4	1	4.20469	13.8022	7.98854	6.95233	9.10565	0	12.0966	6	1	0
10	8000	0	4	88.3597	5.11568	62.2398	2.68	0.998004	5.07517	13.5015	9.51635	7.30492	10.6689	0	12.9513	7	0	0
16	0	6		49.4167	3.1387	29.7491	4.91	0.998004	5.01728	14.2962	8.60904	7.78313	9.73542	5.3033	12.7212	5	0	0
17	0	0		88.3597	5.11568	62.2398	2.68	0.992063	5.07517	13.5015	9.51635	7.30492	10.6689	0	12.9513	6	0	0
12	600	122.4	4	21.4617	5.11948	8.30793	2.12	0.9996	5.3799	15.5801	9.67671	8.72447	10.4005	0	13.7835	6	0	0
22	0	0		38.5157	9.00892	35.1073	4.92	1	5.11799	12.7587	8.47804	6.68889	9.39599	6.21661	12.9032	7	0	0
11	0	0		25.6036	5.50191	11.7315	4.29	0.996016	5.66296	13.8335	9.68633	7.50229	9.82461	6.90876	12.7648	7	1	1
18	0	0		83.365	8.14485	38.7056	1.61	0.9994	5.41165	12.4062	8.81907	6.98377	9.69462	7.78364	12.9632	6	1	1
14	0	264	2.33333	21.4617	5.11948	8.30793	2.12	0.998801	5.3799	15.5801	9.67671	8.72447	10.4005	0	13.7835	3	0	0
12	0	0	4	88.3597	5.11568	62.2398	2.68	0.999001	5.07517	13.5015	9.51635	7.30492	10.6689	7.7411	12.9513	8	0	0
1	0	0	8	7.42001	3.1188	12.5448	4.18	0.999001	5.0814	13.0687	8.85538	6.92848	9.60663	0	12.8997	5	1	0
12	0	0	8	0.428316	1.0109	0.10873	1.43	1	4.70953	16.5822	10.0283	9.35067	10.0134	8.0067	14.4925	5	1	1
4	0	0	4.25	88.3597	5.11568	62.2398	2.68	0.99996	5.07517	13.5015	9.51635	7.30492	10.6689	7.6014	12.9513	6	0	1
0	0	0	3	71.5174	4.88519	70.0469	1.4	0.998004	4.20469	13.8022	7.98854	6.95233	9.10565	0	12.0966	8	1	0
3	0	0		88.3597	5.11568	62.2398	2.68	0.998004	5.07517	13.5015	9.51635	7.30492	10.6689	0	12.9513	7	0	0
16	0	0		88.3597	5.11568	62.2398	2.68	0.9994	5.07517	13.5015	9.51635	7.30492	10.6689	0	12.9513	6	1	1
4	0	0	5.25	88.3597	5.11568	62.2398	2.68	0.99997	5.07517	13.5015	9.51635	7.30492	10.6689	4.61512	12.9513	8	0	0
7	2000	0	4	46.014	4.02828	10.3701	4.83	0.998004	5.09987	12.4841	9.03097	7.57646	9.67627	0	12.9424	7	0	0
8	0	0		88.3597	5.11568	62.2398	2.68	0.999001	5.07517	13.5015	9.51635	7.30492	10.6689	0	12.9513	4	0	0
1	0	0	5	21.4617	5.11948	8.30793	2.12	0.994036	5.3799	15.5801	9.67671	8.72447	10.4005	0	13.7835	6	0	1
4	0	168	3.33333	68.1757	3.00802	28.1185	15.37	0.999001	5.0876	14.1584	9.28229	7.216	10.143	0	12.7356	5	1	0
7	600	0	4.66667	88.3597	5.11568	62.2398	2.68	0.992063	5.07517	13.5015	9.51635	7.30492	10.6689	0	12.9513	10	0	0
3	6000	0	5.66667	21.4617	5.11948	8.30793	2.12	1	5.3799	15.5801	9.67671	8.72447	10.4005	0	13.7835	6	0	1
6	0	0	5	49.4167	3.1387	29.7491	4.91	0.998004	5.01728	14.2962	8.60904	7.78313	9.73542	0	12.7212	6	0	1
3	0	0		19.6243	1.75064	5.77796	0.91	0.991473	6.13556	16.6526	10.3034	9.33329	10.7069	0	14.9218	3	0	1
15	0	0		25.6036	5.50191	11.7315	4.29	0.999001	5.66296	13.8335	9.68633	7.50229	9.82461	0	12.7648	8	1	0
0	4000	0	3.66667	95.3384	2.17044	2417.82	3.12	0.996016	5.7301	13.1945	9.06901	7.20652	9.68788	0	13.2773	9	1	1
3	3300	0	4.5	88.3597	5.11568	62.2398	2.68	0.990099	5.07517	13.5015	9.51635	7.30492	10.6689	6.31173	12.9513	7	0	0
3	0	11		18.6439	3.7563	15.158	4.94	1	5.26786	13.5463	8.76124	6.71176	9.54424	0	13.036	7	0	0
3	1000	0	5.66667	88.3597	5.11568	62.2398	2.68	0.999201	5.07517	13.5015	9.51635	7.30492	10.6689	0	12.9513	9	0	1
5	0	0	1.5	16.8714	4.39656	22.7495	3.88	0.996016	5.66988	13.6324	9.41451	7.85794	10.0711	0	13.2063	8	0	1
6	0	0	1	19.6243	1.75064	5.77796	0.91	0.9996	6.13556	16.6526	10.3034	9.33329	10.7069	0	14.9218	7	0	0
2	0	0	6.66667	21.4617	5.11948	8.30793	2.12	0.998004	5.3799	15.5801	9.67671	8.72447	10.4005	0	13.7835	7	0	1
10	600	0	3	40.0613	2.63863	63.3048	1.98	0.998004	4.5326	11.7578	7.00941	5.19018	8.20166	8.98732	11.6901	6	0	0
4	100	0	4.2	297.371	3.10407	44.3248	3.32	0.9998	6.44731	12.3309	8.96597	6.93729	9.5662	0	13.0893	8	1	1
4	0	144	8	71.5174	4.88519	70.0469	1.4	0.996016	4.20469	13.8022	7.98854	6.95233	9.10565	6.90876	12.0966	7	1	0
4	0	0	4.5	13.2237	2.02167	4.83716	5.42	0.9994	4.45435	13.5137	8.25375	6.95808	9.06612	0	12.5886	6	0	1
6	0	0		0.428316	1.0109	0.10873	1.43	1	4.70953	16.5822	10.0283	9.35067	10.0134	0	14.4925	5	0	0
14	0	0	4	124.281	8.78765	56.3742	3.78	0.998004	4.7362	12.5518	7.69894	5.55233	8.57357	6.3986	11.5907	8	0	0
8	0	0	4	31.196	6.69211	15.3912	2.95	0.996016	6.10032	13.7884	9.71178	7.80421	10.3635	0	13.3978	8	0	0
2	2000	0	1	25.1848	3.26724	5.25082	3.64	0.996016	5.22575	15.4309	9.81749	8.70951	10.1055	7.00397	13.9782	7	0	1
11	1000	0	2.5	21.4617	5.11948	8.30793	2.12	0.999001	5.3799	15.5801	9.67671	8.72447	10.4005	1.79176	13.7835	7	0	1
7	2000	0	9	116.746	3.20587	26.0248	5.33	0.998004	5.06259	13.239	8.74672	6.7519	9.49122	0	12.0887	7	0	0
7	0	144	2.4	21.4617	5.11948	8.30793	2.12	0.999001	5.3799	15.5801	9.67671	8.72447	10.4005	0	13.7835	6	0	0
3	0	0	5	23.9735	3.56896	14.924	3.61	0.996016	5.50939	13.4848	8.92253	6.75015	9.90942	6.86797	13.0679	8	0	1
8	0	0	8	31.3043	4.39949	26.2412	4.45	0.999001	5.84064	11.7409	9.06439	7.01354	9.75278	6.3986	13.1614	8	1	0
7	2100	13.2	2.33333	25.1848	3.26724	5.25082	3.64	0.999001	5.22575	15.4309	9.81749	8.70951	10.1055	7.82445	13.9782	6	0	0
6	0	0	1	88.3597	5.11568	62.2398	2.68	0.9994	5.07517	13.5015	9.51635	7.30492	10.6689	0	12.9513	4	0	0
7	0	0		191.542	1.47506	58.9664	2.71	0.996016	6.1334	13.0538	8.23695	6.27121	8.7774	0	11.9498	8	0	0
1	20000	0	6	21.4219	3.48553	4.88499	3.51	0.990099	5.1358	14.3549	8.99554	7.87523	9.63443	6.21661	13.0565	5	0	1
11	0	348		16.8714	4.39656	22.7495	3.88	0.998004	5.66988	13.6324	9.41451	7.85794	10.0711	7.31389	13.2063	6	1	1
14	8000	126	6.11111	4.35402	12.8591	18.3674	3.94	0.998004	4.80402	12.8592	9.04853	6.74319	9.29643	0	12.2644	5	1	1
9	4500	0	7	4.35402	12.8591	18.3674	3.94	0.99996	4.80402	12.8592	9.04853	6.74319	9.29643	0	12.2644	2	0	1
0	0	0		7.42001	3.1188	12.5448	4.18	0.9998	5.0814	13.0687	8.85538	6.92848	9.60663	0	12.8997	3	0	0
8	0	0	4.66667	70.8158	5.21256	18.6404	1.31	0.998004	5.43372	11.879	8.90191	7.0443	9.34923	0	12.8086	8	0	1
[truncated: 33,638 more rows]
